# Supplementary material for: Effectiveness of a school-based physical activity intervention on overweight and obesity among children and adolescents in Pakistan
Source: PLoS One. 2025 Feb 24;20(2):e0317534. doi: 10.1371/journal.pone.0317534 (PMC11849862; doi:10.1371/journal.pone.0317534)
Supplement: S1 File — Pre- and post-data file. (XLSX) [file pone.0317534.s001.xlsx]

## Sheet: pre-and-post-post data
ID	Group	Residence	Gender	Religion	Age	agemean	Age_status	Grade	Weight_Kg	Height_M	BMI	Income	Obesity_Scale	Q1_Fastfood	Q2_PhysicalActvity	Q3_ScreenTiming	Q4_Sleep	Q1	Q2	Q3	Q1_1	Q1_2	Q1_3	Q2_1	Q2_2	OverweightObesity	agepost	postweight	posthight	bmipost	obesitypost	fastfoodpost	PApost	screenpost	sleeppost	ecouragepost	familytogatherpost	foundpost	schoolfacilitespost	equpementpost	vanuepost	commuinitypost	communitysupportpost	owobesitypost	pre_data	post_data
1	1	1	1	1	7	15	2	7	63.6	1.62	24.2341	2	2	2	1	3	2	1	2	1	2	2	1	2	2	1	15	63.6	1.62	24.2341	2	2	2	1	1	1	1	1	1	1	1	2	1	1	57.26	57.26
2	1	1	1	1	8	16	2	7	67.3	1.56	27.6545	2	3	3	1	1	2	1	2	1	2	2	1	2	2	1	16	67.3	1.56	27.6545	3	1	3	1	2	1	1	1	1	1	2	2	1	1	60.99	58.68
3	1	1	1	1	9	17	2	7	81.4	1.76	26.2784	2	2	1	1	1	1	1	2	1	2	2	1	2	2	1	17	81.4	1.76	26.2784	2	1	3	1	1	1	1	1	1	2	1	1	1	1	61.85	58.68
4	1	1	1	1	9	17	2	7	73	1.69	25.5593	2	2	3	2	3	1	1	2	2	2	2	1	2	2	1	17	73	1.69	25.5593	2	1	2	3	1	1	2	1	1	2	1	2	1	1	61.85	61.85
5	1	1	1	1	8	16	2	7	73.7	1.7	25.5017	2	2	2	1	2	2	1	2	1	2	2	1	2	2	1	16	79.3	1.84	23.4227	1	2	2	2	1	1	1	1	1	1	1	2	1	0	65.9	65.9
6	1	1	1	1	8	16	2	7	73.7	1.7	25.5017	2	2	1	1	3	2	1	2	1	2	2	1	2	2	1	16	79.3	1.84	23.4227	1	1	3	2	2	2	1	1	1	1	1	1	1	0	67.69	67.69
7	1	1	1	1	8	16	2	7	82.8	1.74	27.3484	1	3	1	1	3	1	1	2	1	2	2	1	2	2	1	16	82.8	1.74	27.3484	3	1	2	2	1	2	1	1	2	1	1	1	1	1	58.68	70.04
8	1	1	1	1	9	17	2	7	82.1	1.72	27.7515	2	2	1	1	1	2	1	2	1	1	2	2	1	2	1	17	82.1	1.72	27.7515	2	1	2	1	1	1	2	1	1	1	2	1	1	1	58.68	72.26
9	1	1	1	1	8	16	2	7	78.6	1.79	24.5311	2	2	1	1	2	2	1	1	1	1	1	2	2	2	1	16	79.3	1.84	23.4227	1	1	1	2	2	1	1	1	1	1	1	1	1	0	61.85	74.33
10	1	1	1	1	8	16	2	7	71.8	1.7	24.8443	2	2	1	1	3	2	1	2	2	1	1	2	2	2	1	16	79.3	1.84	23.4227	1	1	1	2	2	1	1	1	1	2	1	1	1	0	65.9	55.38
11	1	1	1	1	6	14	2	6	44.2	1.605	17.1582	2	1	1	3	3	1	1	2	2	2	1	2	2	2	0	14	44.2	1.605	17.1582	1	1	3	3	1	1	1	1	1	1	2	1	1	0	55.9	55.9
12	1	1	1	1	8	16	2	6	79.6	1.74	26.2915	2	2	1	3	1	2	1	1	1	2	1	2	2	1	1	16	79.6	1.74	26.2915	2	1	3	1	1	2	1	1	1	1	1	1	1	1	55.9	57.26
13	1	1	1	1	7	15	2	6	61.4	1.525	26.4015	2	3	1	1	1	1	2	2	1	2	1	2	2	1	1	15	61.4	1.525	26.4015	3	1	1	1	1	1	2	1	1	1	1	2	1	1	55.9	58.68
14	1	1	1	1	7	15	2	6	49.5	1.72	16.732	2	1	1	1	3	3	2	1	1	2	1	2	2	1	0	15	49.5	1.72	16.732	1	1	1	2	1	1	2	1	2	1	1	2	1	0	60.84	60.99
15	1	1	1	1	6	14	2	6	44.9	1.56	18.45	2	1	1	3	1	1	2	1	1	2	1	2	2	1	0	14	44.9	1.56	18.45	1	1	3	1	1	1	2	1	1	1	2	1	2	0	62.2	61.85
16	1	1	1	1	7	15	2	6	65.3	1.575	26.324	2	3	1	2	2	1	1	2	1	2	1	2	2	1	1	15	65.3	1.575	26.324	3	1	2	2	1	1	2	2	1	2	1	2	1	1	64.6	65.9
17	1	1	1	1	5	13	2	6	48.7	1.65	17.888	2	1	1	1	3	1	1	1	1	2	1	2	2	1	0	13	48.7	1.65	17.888	1	1	1	2	1	2	1	1	1	2	1	2	1	0	65.16	65.16
18	1	1	1	1	6	14	2	6	56.9	1.56	23.381	2	2	2	3	1	2	1	2	1	1	2	2	2	1	1	14	40.3	1.47	18.5571	1	1	3	1	2	1	1	1	1	1	2	1	1	0	65.84	65.84
19	1	1	1	1	7	15	2	6	63.2	1.7	21.8685	1	1	1	2	2	1	1	2	1	1	2	2	2	1	0	15	63.2	1.7	21.8685	1	1	2	2	1	2	1	1	1	1	1	2	1	0	67.54	67.54
20	1	1	1	1	5	13	2	5	47	1.55	19.563	2	1	1	3	3	3	2	2	2	1	2	2	2	1	0	13	47	1.55	19.563	1	1	3	3	1	1	1	1	1	1	2	1	2	0	58.68	70.1
21	1	1	1	1	5	13	2	5	36.4	1.53	15.5496	2	1	1	1	1	1	2	1	1	1	2	2	2	1	0	13	36.4	1.53	15.5496	1	1	1	1	1	1	2	1	1	1	2	1	1	0	60.99	57.26
22	1	1	1	1	6	14	2	5	55.2	1.63	20.7761	2	1	2	1	1	3	1	2	1	1	2	2	2	1	0	14	55.2	1.63	20.7761	1	1	2	1	3	1	1	1	1	2	1	2	1	0	93.98	58.68
23	1	1	1	1	7	15	2	5	51.2	1.58	20.5095	3	1	2	1	1	1	1	2	2	1	2	1	2	2	0	15	51.2	1.58	20.5095	1	1	2	1	1	1	1	1	1	1	1	2	1	0	68.58	60.99
24	1	1	1	1	6	14	2	5	53.1	1.62	20.2332	2	1	1	1	1	3	1	2	1	2	2	1	2	2	0	14	53.1	1.62	20.2332	1	1	2	1	3	1	1	1	2	1	1	1	2	0	55.9	61.85
25	1	1	1	1	6	14	2	5	62.1	1.52	26.8785	2	3	3	1	3	2	1	2	1	1	2	1	2	2	1	14	62.1	1.52	26.8785	3	1	3	3	2	1	1	1	1	1	1	2	1	1	55.9	65.9
26	1	1	1	1	7	15	2	5	58.5	1.74	19.3222	2	1	1	1	1	2	1	2	1	2	1	1	2	2	0	15	58.5	1.74	19.3222	1	1	2	1	1	1	1	1	1	1	1	2	1	0	55.9	71.12
27	1	1	1	1	8	16	2	5	73	1.69	25.5593	2	2	1	3	1	1	1	1	1	2	1	1	2	2	1	16	73	1.69	25.5593	2	1	3	1	1	1	2	1	1	1	2	1	1	1	55.9	86.36
28	1	1	1	1	7	15	2	5	53.8	1.655	19.642	2	1	1	3	3	2	1	2	2	2	1	1	2	2	0	15	53.8	1.655	19.642	1	1	3	3	1	2	1	1	1	1	1	2	1	0	67.69	76.2
29	1	1	1	1	5	13	2	4	40.9	1.445	19.5879	2	1	1	1	1	1	1	2	2	2	1	1	2	2	0	13	40.9	1.445	19.5879	1	1	2	1	1	1	1	1	1	2	1	2	1	0	58.68	68.58
30	1	1	1	1	5	13	2	4	48.7	1.634	18.24	2	1	1	2	3	2	2	2	2	2	1	2	2	2	0	13	48.7	1.634	18.24	1	1	2	1	2	1	1	1	1	1	1	2	1	0	60.99	63.5
31	1	1	1	1	6	14	2	4	54.2	1.63	20.7761	2	1	1	3	3	1	2	1	1	2	1	2	2	2	0	14	54.2	1.63	20.7761	1	1	3	3	1	1	1	1	1	1	2	1	1	0	61.85	66.4
32	1	1	1	1	4	12	2	4	20.6	1.2	14.3056	2	1	1	3	3	1	1	2	2	1	1	2	2	2	0	12	20.6	1.2	14.3056	1	1	3	3	1	2	1	1	1	1	1	1	2	0	65.9	57.26
33	1	1	1	1	6	14	2	4	37.1	1.51	16.2712	2	1	1	1	1	1	1	1	1	1	1	2	2	1	0	14	37.1	1.51	16.2712	1	1	2	1	1	1	1	1	1	2	1	2	1	0	67.69	58.68
34	1	1	1	1	5	13	2	4	47.7	1.634	18.24	2	1	1	3	2	3	1	1	1	2	1	2	2	1	0	13	47.7	1.634	18.24	1	1	3	2	1	1	1	1	2	1	1	1	2	0	60.99	60.99
35	1	1	1	1	6	14	2	4	53	1.438	25.6306	2	2	1	1	2	1	1	2	2	1	1	2	2	1	1	14	32.5	1.435	15.7826	1	1	3	2	1	1	1	1	1	1	1	1	2	0	61.85	61.85
36	1	1	1	1	6	14	2	4	71.9	1.75	23.4776	2	2	1	1	1	3	2	2	2	1	1	2	2	1	1	14	41.3	1.435	20.0561	1	1	3	1	3	1	1	1	1	1	1	2	1	0	65.9	57.26
37	1	1	1	1	3	11	1	4	40.1	1.41	20.17	1	2	1	2	1	2	2	2	1	1	1	2	2	1	1	11	40.1	1.41	20.17	2	1	2	1	2	2	2	2	1	1	1	2	1	1	67.69	58.68
38	1	1	1	1	4	12	2	3	39.2	1.465	18.2646	2	1	2	1	3	2	1	2	2	1	1	2	2	1	0	12	39.2	1.465	18.2646	1	2	2	2	1	1	1	1	1	1	1	2	1	0	70.04	60.99
39	1	1	1	1	6	14	2	3	63.7	1.62	24.2722	2	2	1	1	3	3	1	1	1	1	1	2	2	1	1	14	39.4	1.5	17.5111	1	1	3	2	3	2	2	1	1	1	1	2	1	0	72.26	61.85
40	1	1	1	1	5	13	2	3	37.1	1.51	16.2712	2	1	1	1	3	1	1	1	1	2	1	2	2	1	0	13	37.1	1.51	16.2712	1	1	2	2	1	1	1	1	2	1	2	1	1	0	74.33	65.9
41	1	1	1	1	6	14	2	3	39.3	1.585	15.6435	2	2	1	2	1	3	1	1	1	2	1	2	2	1	1	14	43.7	1.55	18.1894	1	1	2	1	3	1	1	1	1	2	1	2	1	0	55.38	55.38
42	1	1	1	2	4	12	2	3	32	1.435	15.5398	1	1	1	2	1	1	1	1	1	2	1	2	1	2	0	12	32	1.435	15.5398	1	1	2	1	1	1	1	1	1	1	2	1	2	0	55.9	55.9
43	1	1	1	1	5	13	2	3	47.7	1.634	18.24	1	1	2	2	3	3	1	2	2	2	2	2	1	1	0	13	47.7	1.634	18.24	1	2	2	3	1	1	1	1	1	2	1	1	2	0	57.9	57.9
44	1	1	1	1	3	11	1	3	26.1	1.43	12.7635	1	1	1	3	1	2	1	1	2	2	2	2	1	1	0	11	26.1	1.43	12.7635	1	1	3	1	1	1	1	1	1	1	1	1	1	0	57.29	56
45	1	1	1	1	5	13	2	3	33.8	1.435	16.4139	1	1	1	1	1	1	1	2	1	2	2	2	1	2	0	13	33.8	1.435	16.4139	1	1	2	1	1	1	2	1	1	1	2	1	1	0	60.84	59
46	1	1	1	1	4	12	2	3	46.1	1.46	21.6269	3	3	3	2	1	2	1	1	2	2	2	2	1	2	1	12	46.1	1.46	21.6269	3	3	2	1	1	2	2	2	1	2	1	2	1	1	62.2	61
47	1	1	2	1	6	14	2	5	52.7	1.51	23.113	2	2	1	1	3	2	1	1	1	2	2	2	2	2	1	14	52.7	1.51	23.113	2	1	2	2	1	1	1	1	2	1	1	1	1	1	64.6	64.6
48	1	1	2	1	6	14	2	5	54.6	1.51	23.9463	2	2	1	1	1	2	1	2	2	1	2	2	1	2	1	14	54.6	1.51	23.9463	2	1	1	1	1	1	1	1	1	1	1	2	1	1	65.16	65.16
49	1	1	2	1	5	13	2	5	48.4	1.49	21.8008	2	2	2	1	2	3	1	2	1	2	2	2	1	2	1	13	48.4	1.49	21.8008	2	2	1	2	1	1	1	1	2	1	1	1	1	1	65.84	65.84
50	1	1	2	1	5	13	2	5	58.7	1.55	24.4329	2	2	1	1	1	3	2	2	1	2	2	2	1	2	1	13	58.7	1.55	24.4329	2	1	1	1	3	1	2	1	2	2	1	2	1	1	67.54	67.54
51	1	1	2	1	4	12	2	5	43.6	1.41	21.9305	2	2	1	1	1	2	1	2	2	1	1	2	2	2	1	12	43.6	1.41	21.9305	2	1	1	1	1	1	1	1	1	1	1	2	1	1	70.1	70.1
52	1	1	2	1	7	15	2	5	61.1	1.53	26.1011	2	3	2	1	3	1	1	1	1	1	1	2	2	2	1	15	61.1	1.53	26.1011	3	2	2	1	1	2	1	1	1	1	2	1	1	1	78.7	57.26
53	1	1	2	1	5	13	2	5	51.7	1.55	21.5193	2	1	1	1	1	3	1	1	1	2	1	2	1	2	0	13	51.7	1.55	21.5193	1	1	2	1	3	1	2	1	2	2	1	2	1	0	93.98	58.68
54	1	1	2	1	6	14	2	5	37.1	1.565	15.1476	2	1	1	1	1	1	1	1	1	1	1	2	2	2	0	14	37.1	1.565	15.1476	1	1	2	1	1	1	1	2	1	1	1	2	2	0	68.58	60.99
55	1	1	2	1	5	13	2	5	38.8	1.56	15.9435	1	1	2	1	2	3	1	1	1	1	1	2	1	2	0	13	38.8	1.56	15.9435	1	2	2	1	1	1	1	2	1	2	1	1	2	0	73.66	61.85
56	1	1	2	1	4	12	2	5	47.7	1.49	21.4855	2	2	1	1	1	3	2	1	2	2	1	2	1	2	1	12	47.7	1.49	21.4855	2	1	2	1	3	1	1	1	2	1	1	1	2	1	93.98	65.9
57	1	1	2	1	5	13	2	5	37.1	1.53	15.8486	2	1	1	1	1	1	1	2	2	2	1	2	2	1	0	13	37.1	1.53	15.8486	1	1	2	1	1	1	1	2	2	1	1	2	2	0	71.12	71.12
58	1	1	2	1	6	14	2	5	45.4	1.53	19.3943	2	1	1	1	1	1	2	2	2	2	1	2	2	1	0	14	45.4	1.53	19.3943	1	1	1	1	1	1	1	2	1	1	1	1	1	0	86.36	86.36
59	1	1	2	1	4	12	2	5	50.9	1.5	22.6222	2	2	2	2	1	2	1	1	2	2	1	2	2	1	1	12	50.9	1.5	22.6222	2	2	2	1	1	2	2	1	2	2	1	1	1	1	76.2	76.2
60	1	1	2	1	5	13	2	5	40.4	1.5	17.9556	2	1	1	2	1	3	1	2	1	2	1	2	2	1	0	13	40.4	1.5	17.9556	1	1	2	1	3	1	1	1	1	2	1	1	2	0	68.58	68.58
61	1	1	2	1	5	13	2	5	43.6	1.41	21.9305	3	2	1	2	1	1	2	2	2	2	1	2	2	1	1	13	43.6	1.41	21.9305	2	1	1	1	1	1	1	2	1	1	1	2	1	1	63.5	63.5
62	1	1	2	1	6	14	2	5	44.5	1.525	19.1346	2	1	2	1	3	3	1	1	1	2	1	2	2	1	0	14	44.5	1.525	19.1346	1	2	2	1	1	1	1	2	1	1	2	1	2	0	66.4	57.26
63	1	1	2	1	5	13	2	5	66.1	1.535	28.0533	2	3	2	2	3	2	1	1	2	2	1	2	1	2	1	13	66.1	1.535	28.0533	3	2	2	1	2	1	1	1	2	1	1	2	1	1	57.26	58.68
64	1	1	2	1	5	13	2	5	54.1	1.495	24.2055	2	2	3	1	1	3	2	1	1	2	1	2	2	1	1	13	54.1	1.495	24.2055	2	3	3	1	1	1	2	1	1	2	2	2	1	1	58.68	60.99
65	1	1	2	1	5	13	2	5	73.6	1.56	30.2433	2	3	3	2	2	2	2	1	2	2	1	2	1	2	1	13	73.6	1.56	30.2433	3	3	2	1	1	1	1	1	1	2	1	2	1	1	60.99	61.85
66	1	1	2	1	5	13	2	5	53.2	1.505	23.4876	1	2	1	1	1	2	1	1	2	1	1	2	2	1	1	13	53.2	1.505	23.4876	2	1	1	1	1	2	2	1	1	1	2	1	1	1	61.85	65.9
67	1	1	2	1	7	15	2	6	66.3	1.64	24.6505	2	2	2	1	1	1	1	1	1	1	1	2	2	1	1	15	66.3	1.64	24.6505	2	2	2	1	1	1	1	1	1	2	1	1	2	1	65.9	65.9
68	1	1	2	1	7	15	2	6	64.3	1.57	26.0863	1	3	3	1	1	3	1	1	1	1	1	2	2	1	1	15	64.3	1.57	26.0863	3	3	2	1	1	1	1	1	1	1	1	2	1	1	67.69	67.69
69	1	1	2	1	8	16	2	6	67.6	1.62	25.7583	2	2	1	1	1	2	1	1	1	1	1	2	2	1	1	16	67.6	1.62	25.7583	2	1	1	1	2	1	1	1	1	1	2	1	2	1	70.04	70.04
70	1	1	2	1	5	13	2	6	56.8	1.59	22.4675	1	2	2	1	3	2	1	1	1	2	1	2	1	2	1	13	56.8	1.59	22.4675	2	2	1	2	1	1	1	1	2	1	1	1	1	1	72.26	72.26
71	1	1	2	1	5	13	2	6	36.4	1.535	15.4484	3	1	2	2	1	1	2	1	1	1	2	2	1	2	0	13	36.4	1.535	15.4484	1	1	1	1	1	1	1	1	1	2	1	1	2	0	74.33	74.33
72	1	1	2	1	7	15	2	6	49.7	1.62	18.9377	1	1	2	1	3	1	1	1	1	1	2	2	2	1	0	15	49.7	1.62	18.9377	1	1	3	1	1	1	1	1	1	1	2	1	1	0	55.38	55.38
73	1	1	2	1	7	15	2	6	65.8	1.58	26.358	1	3	3	1	3	2	1	2	2	1	2	2	2	1	1	15	65.8	1.58	26.358	3	1	2	2	2	1	1	2	1	2	1	1	2	1	55.9	55.9
74	1	1	2	1	6	14	2	6	41.5	1.49	18.6929	1	1	1	3	3	2	1	1	1	1	2	2	2	1	0	14	41.5	1.49	18.6929	1	1	3	3	1	1	1	1	1	1	1	1	1	0	57.9	57.26
75	1	1	2	1	6	14	2	6	42	1.54	17.7096	1	1	2	1	2	2	1	1	1	2	2	2	2	1	0	14	42	1.54	17.7096	1	1	3	1	2	1	1	1	1	1	2	1	2	0	57.29	58.68
76	1	1	2	1	6	14	2	6	46.2	1.54	19.4805	3	1	1	1	1	1	2	2	2	2	2	2	2	1	0	14	46.2	1.54	19.4805	1	1	3	1	1	1	1	2	1	2	1	2	1	0	60.84	60.99
77	1	1	2	1	5	13	2	6	61.9	1.6	24.1797	1	2	1	1	3	1	1	1	1	2	2	2	2	1	1	13	61.9	1.6	24.1797	2	1	3	2	1	1	2	1	1	2	1	1	1	1	62.2	61.85
78	1	1	2	1	4	12	2	6	48.9	1.425	24.0813	1	3	3	1	1	2	1	2	2	2	2	2	2	2	1	12	48.9	1.425	24.0813	3	1	2	1	1	1	1	1	1	1	1	2	1	1	64.6	65.9
79	1	1	2	1	5	13	2	6	53.2	1.505	23.4876	1	2	1	1	1	2	1	1	1	2	1	2	1	2	1	13	53.2	1.505	23.4876	2	1	3	1	1	1	1	2	1	2	1	1	1	1	65.16	65.16
80	1	1	2	1	6	14	2	6	41.2	1.56	16.9297	1	1	1	1	3	1	1	1	1	2	1	2	2	2	0	14	41.2	1.56	16.9297	1	1	2	3	1	1	2	2	1	1	1	2	2	0	65.84	65.84
81	1	1	2	1	7	15	2	6	42.1	1.55	17.5234	1	1	1	3	3	1	2	1	1	1	1	2	2	2	0	15	42.1	1.55	17.5234	1	1	3	3	1	1	1	1	1	1	1	1	1	0	67.54	67.54
82	1	1	2	1	5	13	2	6	64	1.63	24.0882	2	2	1	1	3	2	1	1	1	2	1	2	2	2	1	13	64	1.63	24.0882	2	1	2	2	1	1	1	1	2	1	1	1	1	1	70.1	70.1
83	1	1	2	1	8	16	2	6	67.7	1.575	27.2915	2	3	3	1	3	2	2	1	1	2	1	2	2	2	1	16	67.7	1.575	27.2915	3	1	3	1	2	1	1	1	2	2	1	2	2	1	78.7	78.7
84	1	1	2	1	9	17	2	7	78	1.565	31.8468	3	3	3	1	1	2	1	1	1	1	1	2	2	2	1	17	78	1.565	31.8468	3	3	3	1	2	1	1	1	1	1	1	1	1	1	93.98	92
85	1	1	2	1	7	15	2	7	52.9	1.49	23.8278	1	2	2	1	3	3	2	2	2	1	1	1	2	2	1	15	52.9	1.49	23.8278	2	2	3	1	1	1	1	1	1	2	1	2	2	1	68.58	67
86	1	1	2	1	8	16	2	7	76	1.73	25.3934	1	2	1	1	3	2	2	2	2	1	1	1	2	2	1	16	76	1.73	25.3934	2	1	2	2	1	1	1	1	1	1	1	1	2	1	73.66	72
87	1	1	2	1	7	15	2	7	66.3	1.64	24.6505	1	2	1	1	3	1	2	2	2	1	1	1	2	2	1	15	66.3	1.64	24.6505	2	1	2	1	1	1	1	1	1	2	2	1	2	1	93.98	92
88	1	1	2	1	9	17	2	7	93.5	1.75	30.5306	1	3	1	3	2	2	1	2	2	2	1	1	2	1	1	17	93.5	1.75	30.5306	3	1	3	2	1	2	2	1	2	1	1	1	2	1	71.12	71.12
89	1	1	2	1	7	15	2	7	60.5	1.56	24.8603	1	2	2	1	1	3	1	2	1	1	1	1	2	1	1	15	60.5	1.56	24.8603	2	2	2	1	1	1	1	1	1	1	2	1	1	1	86.36	86.36
90	1	1	2	1	4	12	2	3	43.9	1.42	21.7715	1	2	1	1	3	1	1	2	2	2	1	1	2	1	1	12	43.9	1.42	21.7715	2	1	2	1	1	2	1	1	1	2	1	1	2	1	76.2	76.2
91	1	1	2	1	3	11	1	3	55.2	1.455	26.0743	2	3	3	1	2	2	2	1	2	2	1	1	2	1	1	11	55.2	1.455	26.0743	3	3	3	2	2	1	2	2	1	1	1	2	1	1	68.58	68.58
92	1	1	2	1	4	12	2	3	43.6	1.41	21.9305	1	2	1	1	1	2	1	2	2	2	1	2	2	1	1	12	43.6	1.41	21.9305	2	1	2	1	1	1	2	1	1	1	2	1	1	1	63.5	63.5
93	1	1	2	1	4	12	2	3	46.9	1.42	23.2593	1	2	1	1	1	2	1	2	2	2	1	2	2	1	1	12	46.9	1.42	23.2593	2	1	2	1	1	1	1	1	1	1	2	1	2	1	66.4	57.26
94	1	1	2	1	3	11	1	3	48.3	1.365	25.9228	1	3	3	1	1	2	1	1	1	2	1	2	2	1	1	11	48.3	1.365	25.9228	3	3	2	1	1	2	2	1	1	2	1	1	2	1	57.26	58.68
95	1	1	2	1	3	11	1	3	55.8	1.43	27.2874	1	3	3	1	1	2	1	2	1	2	1	2	2	1	1	11	55.8	1.43	27.2874	3	2	2	1	2	1	1	1	1	1	2	1	1	1	58.68	60.99
96	1	1	2	1	1	9	1	3	46.3	1.36	25.0324	1	3	3	1	3	2	1	1	1	1	1	2	1	2	1	9	46.3	1.36	25.0324	3	2	2	2	1	1	1	1	1	2	1	1	2	1	60.99	61.85
97	1	1	2	1	5	13	2	3	55.3	1.5	24.5778	1	2	1	1	3	3	1	1	1	1	1	2	1	2	1	13	55.3	1.5	24.5778	2	1	2	1	1	1	1	2	1	1	2	1	2	1	61.85	65.9
98	1	1	2	1	5	13	2	4	56.8	1.59	22.4675	1	2	1	1	1	3	1	2	2	2	1	2	2	1	1	13	56.8	1.59	22.4675	2	1	1	1	3	1	1	1	2	1	1	1	2	1	65.9	65.9
99	1	1	2	1	6	14	2	4	44.5	1.54	18.7637	1	1	1	1	1	3	1	2	1	2	1	2	2	1	0	14	44.5	1.54	18.7637	1	1	2	1	3	1	1	1	2	1	1	2	1	0	67.69	67.69
100	1	1	2	1	6	14	2	4	60.2	1.585	23.9628	1	2	1	1	3	3	2	2	2	1	2	2	2	1	1	14	60.2	1.585	23.9628	2	1	2	1	3	2	2	2	1	1	1	2	1	1	70.04	70.04
101	1	1	2	1	5	13	2	4	49.9	1.43	24.4022	2	3	2	1	1	2	1	2	1	1	2	2	1	2	1	13	49.9	1.43	24.4022	3	2	2	1	1	1	2	1	1	1	1	2	2	1	72.26	72.26
102	1	1	2	1	4	12	2	4	45.1	1.565	18.414	1	1	2	3	1	2	2	1	1	1	2	2	1	2	0	12	45.1	1.565	18.414	1	2	3	1	2	1	1	1	1	2	1	1	1	0	74.33	74.33
103	1	1	2	1	8	16	2	4	79.6	1.74	26.2915	2	2	1	1	1	1	1	1	2	1	2	2	1	2	1	16	79.6	1.74	26.2915	2	1	2	1	1	1	2	2	1	1	2	2	1	1	55.38	55.38
104	1	1	1	1	9	17	2	7	80.2	1.736	26.6118	1	2	1	1	3	1	1	2	2	1	2	2	1	2	1	17	80.2	1.736	26.6118	1	1	2	1	1	1	1	1	1	2	1	2	1	0	55.9	55.9
105	1	1	1	1	9	17	2	7	76.5	1.665	27.5952	1	2	3	1	1	3	1	2	2	1	2	2	2	2	1	17	76.5	1.665	27.5952	2	3	2	1	1	1	2	1	1	2	1	2	1	1	57.9	57.9
106	1	1	1	1	8	16	2	7	87.9	1.8	27.1296	2	2	2	1	1	2	2	1	2	2	2	2	2	2	1	16	87.9	1.8	27.1296	2	2	2	1	1	1	2	1	1	1	1	2	2	1	57.29	56
107	1	1	1	1	8	16	2	7	64.9	1.63	24.427	1	2	1	3	1	2	1	2	1	2	2	2	2	2	1	16	57.4	1.64	21.3415	1	1	3	1	1	2	2	2	1	2	1	1	2	0	60.84	59
108	1	1	1	1	9	17	2	7	75.6	1.67	27.1075	1	2	1	1	1	1	1	2	2	2	1	2	2	2	1	17	75.6	1.67	27.1075	2	1	1	1	1	1	2	2	1	1	1	1	1	1	62.2	61
109	1	1	1	1	8	16	2	7	97.5	1.74	32.2037	2	3	2	1	2	1	1	2	2	2	1	2	2	2	1	16	97.5	1.74	32.2037	3	2	2	1	1	2	2	1	2	1	1	2	1	1	64.6	64.6
110	1	1	1	1	9	17	2	7	87.6	1.64	32.5699	1	3	2	1	3	1	2	2	1	2	1	2	2	2	1	17	87.6	1.64	32.5699	3	2	1	2	1	1	1	1	1	2	1	1	2	1	65.16	65.16
111	1	1	1	1	8	16	2	7	73.7	1.7	25.5017	1	2	3	1	2	2	1	2	2	2	1	2	2	2	1	16	73.7	1.7	25.5017	2	3	2	1	1	1	1	1	1	2	1	2	1	1	65.84	65.84
112	1	1	1	1	8	16	2	7	78.6	1.79	24.5311	2	2	1	3	1	1	2	2	1	2	1	1	2	2	1	16	78.6	1.79	24.5311	2	1	3	1	1	1	2	1	1	1	1	1	1	1	67.54	67.54
113	1	1	1	1	9	17	2	7	60.1	1.56	24.6959	2	2	3	1	2	3	1	1	1	1	1	1	2	2	1	17	65.7	1.8	20.2778	1	3	2	2	1	1	1	1	1	1	1	2	1	0	70.1	70.1
114	1	1	1	1	9	17	2	7	72.7	1.69	25.4543	2	2	1	1	1	2	1	1	2	1	1	1	2	2	1	17	57.4	1.64	21.3415	1	1	2	1	1	1	2	1	1	2	2	2	1	0	78.7	57.26
115	1	1	1	1	9	17	2	7	67	1.65	24.6097	1	2	3	1	1	2	1	1	2	1	1	1	2	2	1	17	60.8	1.76	19.6281	1	1	2	1	1	1	1	2	1	2	1	1	2	0	93.98	58.68
116	1	1	1	1	8	16	2	7	91.6	1.67	32.8445	1	3	3	1	1	1	2	2	2	2	1	1	2	2	1	16	91.6	1.67	32.8445	3	1	3	1	1	2	1	1	2	1	1	2	1	1	68.58	60.99
117	1	1	1	1	8	16	2	7	78.9	1.762	25.4135	2	2	3	1	1	2	1	1	1	1	1	1	2	2	1	16	78.9	1.762	25.4135	2	1	3	1	2	1	1	1	1	1	1	1	1	1	73.66	61.85
118	1	1	1	2	6	14	2	6	54	1.544	22.6516	1	2	2	1	1	2	1	2	1	2	1	1	2	2	1	14	54	1.544	22.6516	2	2	1	1	1	1	2	2	1	2	1	1	1	1	93.98	65.9
119	1	1	1	1	7	15	2	6	42.5	1.673	15.1844	2	1	2	1	1	1	1	1	1	2	1	2	2	2	0	15	42.5	1.673	15.1844	1	2	1	1	1	1	2	2	1	1	2	1	1	0	71.12	71.12
120	1	1	1	1	7	15	2	6	42.1	1.546	17.6142	1	1	1	1	2	1	1	2	1	2	1	2	2	2	0	15	42.1	1.546	17.6142	1	1	2	2	1	1	2	1	1	1	1	2	2	0	86.36	86.36
121	1	1	1	1	8	16	2	6	76	1.68	26.9274	1	2	3	1	2	2	1	2	2	2	1	2	2	2	1	16	76	1.68	26.9274	2	3	3	2	2	1	1	1	2	1	1	2	1	1	76.2	76.2
122	1	1	1	1	7	15	2	6	66.6	1.6	26.0156	1	3	2	1	1	3	1	1	1	2	1	2	2	2	1	15	66.6	1.6	26.0156	3	2	1	1	3	1	1	2	2	1	1	1	2	1	68.58	68.58
123	1	1	1	1	7	15	2	6	43.1	1.546	17.6142	2	1	2	1	2	1	1	2	2	2	1	2	2	2	0	15	43.1	1.546	17.6142	1	2	2	1	1	2	2	2	1	2	1	2	1	0	63.5	63.5
124	1	1	1	1	7	15	2	6	40.8	1.55	16.9823	1	1	3	1	3	2	1	1	1	2	1	2	2	2	0	15	40.8	1.55	16.9823	1	2	2	1	2	2	1	1	2	1	1	1	1	0	66.4	66.4
125	1	1	1	2	9	17	2	6	87.3	1.8	26.9444	2	2	2	1	2	2	1	1	1	2	1	2	2	1	1	17	87.3	1.8	26.9444	2	2	2	1	2	1	1	1	1	1	2	1	1	1	57.26	57.26
126	1	1	1	2	8	16	2	6	59	1.54	24.8777	1	2	2	1	1	3	1	2	1	2	1	2	2	1	1	16	59	1.54	24.8777	2	2	2	1	3	1	1	2	2	2	1	2	1	1	58.68	58.68
127	1	1	1	1	7	15	2	6	67.2	1.69	23.5286	3	2	2	3	3	3	1	2	1	2	2	2	2	1	1	15	67.2	1.69	23.5286	2	2	3	1	1	1	1	1	1	1	1	1	1	1	60.99	60.99
128	1	1	1	1	8	16	2	6	63.9	1.65	23.4711	1	2	3	1	1	1	2	2	2	1	2	2	2	2	1	16	63.9	1.65	23.4711	2	2	2	1	1	1	1	2	1	1	1	1	1	1	61.85	61.85
129	1	1	1	1	7	15	2	6	63.9	1.73	21.3505	1	1	1	1	3	3	2	2	2	1	2	2	1	2	0	15	63.9	1.73	21.3505	1	1	2	2	1	1	1	1	1	1	1	1	2	0	65.9	65.9
130	1	1	1	1	6	14	2	6	66.2	1.662	23.966	1	2	1	1	3	2	2	2	1	1	2	2	1	2	1	14	66.2	1.662	23.966	2	1	2	3	1	1	2	1	1	1	1	2	1	1	67.69	67.69
131	1	1	1	1	8	16	2	6	42.7	1.63	16.0714	1	1	1	3	1	1	2	2	1	1	2	2	1	2	0	16	42.7	1.63	16.0714	1	1	3	1	1	1	1	1	1	1	1	1	2	0	70.04	57.26
132	1	1	1	1	6	14	2	6	67.4	1.6	26.3281	1	2	1	1	3	2	2	1	2	2	2	2	1	1	1	14	67.4	1.6	26.3281	2	1	1	2	2	1	1	2	1	1	2	2	1	1	72.26	58.68
133	1	1	1	1	6	14	2	6	64.9	1.63	24.427	2	2	1	1	1	2	1	1	1	2	2	2	1	1	1	14	64.9	1.63	24.427	2	1	1	1	2	1	1	1	1	1	2	1	2	1	74.33	60.99
134	1	1	1	1	8	16	2	6	72.6	1.698	25.1803	2	2	1	1	2	2	1	1	1	2	1	2	1	1	1	16	72.6	1.698	25.1803	2	1	1	2	2	2	2	1	1	2	1	1	1	1	55.38	61.85
135	1	1	1	1	9	17	2	6	73.8	1.63	27.7767	1	2	1	1	3	2	1	1	1	2	1	2	1	1	1	17	73.8	1.63	27.7767	2	1	2	1	1	1	1	1	1	1	2	1	1	1	55.9	65.9
136	1	1	1	1	8	16	2	6	87.5	1.616	33.5062	1	3	3	1	3	2	1	2	1	2	1	2	1	1	1	16	87.5	1.616	33.5062	3	2	2	2	1	2	1	1	1	1	1	2	1	1	57.9	57.9
137	1	1	1	1	2	10	1	2	34.2	1.45	16.2663	3	1	1	1	3	3	1	1	1	2	1	2	1	2	0	10	34.2	1.45	16.2663	1	1	2	1	3	2	1	1	1	2	1	2	1	0	57.29	56
138	1	1	1	1	3	11	1	2	48.2	1.435	23.4069	1	3	2	1	3	1	1	1	2	1	1	2	2	2	1	11	48.2	1.435	23.4069	3	1	2	1	1	1	1	1	1	1	2	1	1	1	60.84	59
139	1	1	1	1	4	12	1	2	39.7	1.56	16.3133	1	1	1	1	2	1	1	2	1	2	1	2	2	2	0	12	39.7	1.56	16.3133	1	1	2	2	1	2	1	1	2	2	1	2	1	0	62.2	61
140	1	1	1	1	3	11	1	2	42.1	1.44	20.3029	2	2	1	1	3	3	1	1	1	2	1	2	2	2	1	11	42.1	1.44	20.3029	2	1	2	1	3	1	2	1	2	1	1	2	1	1	64.6	64.6
141	1	1	1	1	2	10	1	2	33.2	1.45	16.2663	2	1	1	1	3	2	2	1	1	2	1	2	2	2	0	10	33.2	1.45	16.2663	1	1	3	3	2	1	1	2	2	1	2	1	2	0	65.16	65.16
142	1	1	1	1	3	11	1	2	39.8	1.408	20.076	1	2	1	1	1	2	1	1	1	2	1	2	2	2	1	11	39.8	1.408	20.076	2	1	3	1	2	1	1	1	2	1	1	2	1	1	65.84	57.26
143	1	1	1	1	3	11	1	2	59.2	1.69	20.7276	1	2	1	1	1	2	1	2	2	1	1	2	2	2	1	11	59.2	1.69	20.7276	2	1	3	1	2	1	1	1	1	1	2	2	1	1	67.54	58.68
144	1	1	1	1	2	10	1	2	40.7	1.37	21.6847	2	3	3	1	1	2	2	2	2	1	1	2	2	2	1	10	40.7	1.37	21.6847	3	3	2	1	2	1	1	1	1	2	1	2	1	1	70.1	60.99
145	1	1	1	1	7	15	2	5	46.1	1.65	16.933	2	1	1	1	2	3	1	2	1	2	1	2	2	2	0	15	46.1	1.65	16.933	1	1	3	2	1	1	1	1	2	1	1	2	1	0	78.7	61.85
146	1	1	1	1	6	14	2	5	34.3	1.52	14.8459	1	1	1	1	3	1	1	2	1	1	1	2	2	2	0	14	34.3	1.52	14.8459	1	1	3	3	1	1	2	1	1	1	2	1	2	0	93.98	65.9
147	1	1	1	2	5	13	2	5	42.4	1.685	14.9337	1	1	1	1	3	3	1	2	2	1	1	2	2	2	0	13	42.4	1.685	14.9337	1	1	3	2	1	1	1	1	1	1	1	2	1	0	68.58	67
148	1	1	1	1	6	14	2	5	66.8	1.64	24.8364	1	2	1	3	1	1	1	2	1	1	2	2	2	1	1	14	66.8	1.64	24.8364	2	1	3	1	1	1	2	1	1	2	1	1	2	1	73.66	72
149	1	1	1	1	6	14	2	5	63.4	1.67	22.733	1	2	1	3	3	2	1	2	1	1	2	2	2	1	1	14	63.4	1.67	22.733	2	1	3	3	1	2	1	1	1	1	1	2	1	1	93.98	92
150	1	1	1	1	5	13	2	5	36.1	1.55	15.026	1	1	1	1	3	1	2	1	1	1	2	2	2	1	0	13	36.1	1.55	15.026	1	1	3	2	1	1	1	1	1	1	1	2	1	0	71.12	71.12
151	1	1	1	1	6	14	2	5	56.1	1.51	24.6042	1	2	1	1	3	2	2	2	1	1	2	2	2	1	1	14	56.1	1.51	24.6042	2	1	1	1	2	1	1	1	1	1	1	2	1	1	86.36	86.36
152	1	1	1	1	6	14	2	5	37	1.58	14.8213	1	1	2	3	3	1	1	2	2	1	2	2	2	1	0	14	37	1.58	14.8213	1	1	3	1	1	1	1	1	1	1	2	1	1	0	76.2	76.2
153	1	1	1	1	4	12	2	5	39.4	1.56	16.3133	1	1	3	3	3	1	2	2	2	2	2	2	1	2	0	12	39.4	1.56	16.3133	1	3	3	1	1	1	1	1	1	2	2	1	1	0	68.58	68.58
154	1	1	1	2	7	15	2	5	43.9	1.637	16.382	1	1	1	3	3	2	1	2	1	2	2	2	2	1	0	15	43.9	1.637	16.382	1	1	1	1	2	2	1	1	1	2	1	2	1	0	63.5	63.5
155	1	1	1	1	6	14	2	5	64.9	1.62	24.7295	1	2	1	3	3	2	2	2	1	2	2	2	2	1	1	14	64.9	1.62	24.7295	2	1	1	2	2	1	1	1	1	1	2	2	1	1	66.4	66.4
156	1	1	1	1	6	14	2	4	52.2	1.53	22.2991	1	2	2	1	3	3	2	2	1	2	1	2	2	1	1	14	52.2	1.53	22.2991	2	1	1	1	1	1	1	2	1	1	1	1	1	1	57.26	57.26
157	1	1	1	1	6	14	2	4	65.8	1.67	23.5935	1	2	2	1	3	3	1	2	2	2	1	2	2	1	1	14	65.8	1.67	23.5935	2	2	3	1	1	1	1	2	1	2	1	2	1	1	58.68	58.68
158	1	1	1	1	4	12	2	4	41.3	1.49	18.6028	1	1	1	1	3	1	1	2	2	2	1	1	2	1	0	12	41.3	1.49	18.6028	1	1	2	1	1	1	1	2	1	2	1	2	1	0	60.99	60.99
159	1	1	1	1	8	16	2	4	43.5	1.71	14.8764	1	1	1	2	1	1	1	2	2	1	1	1	1	2	0	16	43.5	1.71	14.8764	1	1	1	1	1	1	1	1	1	1	1	2	1	0	61.85	61.85
160	1	1	1	1	4	12	2	4	45.8	1.53	19.5651	1	1	1	1	1	2	1	2	2	2	1	1	2	1	0	12	45.8	1.53	19.5651	1	1	2	1	1	1	2	1	2	1	1	1	2	0	65.9	65.9
161	1	1	1	1	4	12	2	4	36.6	1.55	15.2341	1	1	1	1	2	1	1	2	2	1	1	1	2	1	0	12	36.6	1.55	15.2341	1	1	2	2	1	1	2	1	1	1	1	1	1	0	67.69	67.69
162	1	1	1	1	4	12	2	4	39.9	1.54	16.8241	2	1	2	1	3	1	1	2	2	1	1	1	1	2	0	12	39.9	1.54	16.8241	1	2	3	1	1	1	1	1	1	1	2	1	1	0	70.04	70.04
163	1	1	1	1	3	11	1	4	26.6	1.404	13.4942	1	1	1	1	3	1	2	2	2	1	1	1	2	1	0	11	26.6	1.404	13.4942	1	1	2	1	1	1	1	2	1	1	1	2	1	0	72.26	72.26
164	1	1	1	1	5	13	2	4	49.3	1.692	17.2205	2	1	3	1	3	1	2	2	2	2	1	1	2	1	0	13	40.3	1.47	18.5571	1	1	2	2	1	1	1	1	2	2	1	1	1	0	74.33	74.33
165	1	1	1	1	5	13	2	4	36.4	1.485	16.5063	2	1	1	1	2	2	2	1	1	1	1	2	2	1	0	13	32.5	1.435	15.7826	1	1	3	2	2	1	1	1	1	1	2	2	1	0	55.38	55.38
166	1	1	1	1	6	14	2	4	33.9	1.545	14.2018	1	1	1	2	3	1	2	2	2	1	1	2	2	2	0	14	33.9	1.545	14.2018	1	1	1	1	1	1	1	1	1	1	2	1	1	0	55.9	55.9
167	1	1	1	1	5	13	2	4	34.5	1.45	16.409	1	1	1	3	3	2	2	2	2	1	1	2	2	2	0	13	41.3	1.435	20.0561	1	1	1	2	2	1	1	1	1	1	2	2	1	0	57.9	57.9
168	1	1	1	2	3	11	1	4	33.4	1.58	13.3793	1	1	2	3	1	2	1	1	1	1	1	2	2	2	0	11	33.4	1.58	13.3793	1	2	3	1	2	2	2	2	1	1	2	1	2	0	57.29	56
169	1	1	1	1	6	14	2	4	30	1.55	12.487	1	1	1	2	3	1	1	1	2	1	1	2	2	2	0	14	30	1.55	12.487	1	1	1	1	1	1	2	1	1	1	2	1	1	0	60.84	59
170	1	1	1	1	3	11	1	4	44	1.48	20.0877	1	2	1	1	3	2	2	2	2	1	1	2	2	2	1	11	44	1.48	20.0877	2	1	3	2	1	1	1	1	1	2	1	2	1	1	62.2	61
171	1	1	1	1	5	13	2	4	28.4	1.43	13.8882	1	1	1	1	1	1	2	2	2	2	2	2	2	2	0	13	39.4	1.5	17.5111	1	1	3	1	1	2	2	1	2	1	1	1	1	0	64.6	64.6
172	1	1	1	1	5	13	2	4	36	1.422	17.8034	1	1	1	2	1	2	1	1	1	1	2	2	2	2	0	13	43.7	1.55	18.1894	1	1	2	1	2	1	1	1	1	1	1	2	1	0	65.16	65.16
173	1	1	1	1	5	13	2	4	30	1.43	14.6706	1	1	1	2	1	3	1	1	1	2	2	2	2	2	0	13	41.9	1.46	19.6566	1	1	2	1	3	1	1	1	1	2	1	1	2	0	65.84	65.84
174	1	1	1	1	7	15	2	4	40.7	1.57	16.5118	1	1	1	3	3	2	2	1	1	2	2	2	2	2	0	15	40.7	1.57	16.5118	1	1	1	2	2	1	1	1	1	2	1	1	2	0	67.54	67.54
175	1	1	1	1	4	12	2	4	36.4	1.555	15.0536	1	1	1	3	3	1	2	2	2	2	2	2	2	2	0	12	36.4	1.555	15.0536	1	1	3	3	1	1	1	1	1	1	1	#NULL!	#NULL!	0	70.1	70.1
176	1	1	1	1	6	14	2	4	38.9	1.595	15.2907	1	1	1	3	3	1	2	1	2	2	2	2	2	2	0	14	38.9	1.595	15.2907	1	1	3	3	1	2	1	1	1	2	1	#NULL!	#NULL!	0	78.7	78.7
177	1	1	1	1	4	12	2	3	37.4	1.53	15.9768	1	1	1	1	3	1	2	1	1	2	2	2	2	1	0	12	37.4	1.53	15.9768	1	1	3	2	1	1	1	1	1	2	2	2	1	0	93.98	92
178	1	1	1	1	4	12	2	3	37.2	1.455	17.5718	2	1	1	1	3	1	2	2	2	2	2	2	2	1	0	12	37.2	1.455	17.5718	1	1	1	3	1	1	1	1	1	1	1	2	2	0	68.58	67
179	1	1	1	2	4	12	2	3	31.4	1.38	16.4881	2	1	1	1	3	2	2	2	2	1	1	2	2	1	0	12	31.4	1.38	16.4881	1	1	2	3	1	1	2	1	1	1	1	2	1	0	73.66	72
180	1	1	1	1	4	12	2	3	63	1.6	24.6094	2	3	3	2	3	2	2	2	2	1	1	2	2	1	1	12	63	1.6	24.6094	3	1	2	3	2	2	1	1	1	1	1	1	1	1	93.98	92
181	1	1	1	1	3	11	1	3	48.8	1.49	21.981	1	2	1	1	3	2	1	2	1	2	1	2	2	1	1	11	48.8	1.49	21.981	2	1	2	2	1	1	1	1	2	2	1	1	2	1	71.12	71.12
182	1	1	1	1	5	13	2	3	44.6	1.453	21.1253	2	1	1	3	2	1	2	2	2	1	1	2	1	2	0	13	44.6	1.453	21.1253	1	1	3	2	1	1	1	1	1	1	1	1	2	0	86.36	86.36
183	1	1	1	1	4	12	2	3	48.4	1.48	22.0964	2	3	3	1	2	2	2	2	2	1	1	2	2	2	1	12	48.4	1.48	22.0964	3	1	2	2	1	2	1	1	1	2	1	2	1	1	76.2	76.2
184	1	1	1	1	4	12	2	3	55.7	1.53	23.7943	2	3	3	1	1	1	2	2	2	1	1	2	2	2	1	12	55.7	1.53	23.7943	3	3	2	1	1	1	1	2	1	1	1	1	1	1	68.58	68.58
185	1	1	1	1	4	12	2	3	53.3	1.53	22.769	1	3	3	1	1	2	1	2	1	2	1	2	2	2	1	12	53.3	1.53	22.769	3	3	2	1	1	2	2	2	2	2	1	2	1	1	63.5	63.5
186	1	1	1	1	5	13	2	3	44.2	1.48	20.179	1	1	1	1	1	1	1	2	2	2	1	2	2	2	0	13	44.2	1.48	20.179	1	1	2	1	1	1	1	1	1	1	1	2	1	0	66.4	66.4
187	1	1	1	1	4	12	2	3	45.8	1.39	23.7048	1	3	2	1	1	2	2	2	2	2	1	2	2	2	1	12	45.8	1.39	23.7048	3	2	3	1	1	1	1	1	1	1	1	1	1	1	57.26	57.26
188	1	1	1	1	6	14	2	3	41.6	1.422	20.5728	1	1	1	1	3	1	2	2	2	2	1	2	2	2	0	14	41.6	1.422	20.5728	1	1	2	2	1	1	1	1	2	1	2	1	1	0	58.68	58.68
189	1	1	1	1	3	11	1	3	30.4	1.42	15.0764	1	1	1	1	3	2	2	2	2	2	1	2	2	1	0	11	30.4	1.42	15.0764	1	1	3	2	2	1	1	1	1	2	1	1	1	0	60.99	60.99
190	1	1	1	1	4	12	2	3	53.7	1.56	22.0661	2	3	3	3	1	1	1	2	2	2	1	2	2	1	1	12	53.7	1.56	22.0661	3	3	3	1	1	1	1	1	1	2	2	1	1	1	61.85	61.85
191	1	1	1	1	4	12	2	3	28.9	1.46	13.5579	2	1	1	1	2	3	1	2	2	2	1	2	2	1	0	12	28.9	1.46	13.5579	1	1	3	2	3	1	1	1	2	1	1	1	1	0	65.9	65.9
192	1	1	1	1	5	13	2	3	28	1.4	14.2857	1	1	1	1	1	2	2	2	1	2	1	2	2	2	0	13	28	1.4	14.2857	1	1	3	1	1	1	2	1	1	1	1	1	1	0	67.69	67.69
193	1	1	1	2	7	15	2	3	42.7	1.55	17.7732	1	1	2	1	3	3	1	2	2	2	1	2	2	2	0	15	42.7	1.55	17.7732	1	2	1	2	1	1	2	1	1	1	2	1	1	0	70.04	70.04
194	1	1	1	1	4	12	2	3	27.3	1.39	14.1297	2	1	1	1	1	1	1	1	1	1	1	2	2	2	0	12	27.3	1.39	14.1297	1	1	3	1	1	1	2	1	1	1	1	2	2	0	72.26	72.26
195	1	1	2	1	5	13	2	5	53.9	1.52	23.3293	1	2	2	1	3	3	2	2	2	2	1	2	1	2	1	13	53.9	1.52	23.3293	2	2	2	1	3	1	2	1	2	2	1	2	1	1	74.33	74.33
196	1	1	2	1	5	13	2	5	51.3	1.52	22.2039	3	2	2	1	3	1	2	1	1	1	1	2	2	2	1	13	51.3	1.52	22.2039	2	2	2	1	1	1	1	2	1	1	1	1	1	1	55.38	55.38
197	1	1	2	1	4	12	2	5	52	1.62	19.8141	1	1	2	1	3	1	1	1	1	2	1	2	2	2	0	12	52	1.62	19.8141	1	2	2	1	1	1	1	2	2	1	1	1	1	0	55.9	55.9
198	1	1	2	1	5	13	2	5	48.4	1.49	21.8008	2	2	3	1	1	1	1	1	2	1	1	2	2	2	1	13	48.4	1.49	21.8008	2	3	2	1	1	1	1	1	1	2	1	1	1	1	57.9	57.9
199	1	1	2	1	6	14	2	5	66.6	1.69	23.3185	1	2	3	1	3	3	1	1	1	1	1	2	2	2	1	14	66.6	1.69	23.3185	2	3	2	2	1	1	2	1	1	2	1	1	1	1	57.29	56
200	1	1	2	1	8	16	2	5	60.8	1.52	26.3158	1	3	3	1	3	2	2	2	1	1	1	2	2	2	1	16	60.8	1.52	26.3158	3	3	2	1	2	1	1	2	1	1	2	1	2	1	60.84	59
201	1	1	1	1	6	14	2	6	38.3	1.555	15.8394	2	1	2	1	1	3	2	2	2	1	1	2	2	2	0	14	38.3	1.555	15.8394	1	2	2	1	3	1	2	1	1	1	1	2	1	0	62.2	61
202	1	1	1	1	7	15	2	6	54.8	1.73	18.31	1	1	1	3	1	2	1	1	1	1	1	2	2	2	0	15	54.8	1.73	18.31	1	1	3	1	1	1	1	1	1	1	1	1	2	0	64.6	64.6
203	1	1	1	1	1	9	1	2	35.1	1.48	16.0245	1	1	1	1	2	2	2	2	2	1	2	2	2	1	0	9	35.1	1.48	16.0245	1	1	3	2	2	1	1	1	1	1	2	2	2	0	65.16	65.16
204	1	1	1	1	7	15	2	2	40.8	1.66	14.8062	2	1	1	1	1	2	2	2	1	1	2	2	2	1	0	15	40.8	1.66	14.8062	1	1	1	1	2	1	1	1	1	1	2	1	2	0	65.84	65.84
205	1	1	2	1	2	10	1	2	23.5	1.29	14.1217	1	1	1	1	1	2	2	2	2	1	2	2	2	2	0	10	23.5	1.29	14.1217	1	1	2	1	2	1	2	1	1	1	2	2	1	0	67.54	67.54
206	1	1	2	1	5	13	2	2	48.4	1.49	21.8008	1	2	1	1	1	2	1	2	2	1	2	2	2	2	1	13	48.4	1.49	21.8008	2	1	2	1	2	1	2	2	1	1	1	1	1	1	70.1	70.1
207	1	1	2	2	5	13	2	2	58.7	1.55	24.4329	1	2	1	1	3	2	1	2	2	1	2	2	2	2	1	13	58.7	1.55	24.4329	2	1	2	2	1	2	1	1	1	2	1	2	1	1	78.7	78.7
208	1	1	2	1	1	9	1	2	29.5	1.35	16.1866	2	1	1	1	2	2	1	2	1	1	2	2	2	2	0	9	29.5	1.35	16.1866	1	1	2	2	1	1	1	1	1	1	1	2	1	0	93.98	92
209	1	1	2	2	3	11	1	2	30.7	1.28	18.7378	1	1	1	1	1	3	2	1	2	1	2	2	2	2	0	11	30.7	1.28	18.7378	1	1	3	1	3	2	1	1	1	2	1	1	2	0	68.58	67
210	1	1	2	1	2	10	1	2	30.7	1.41	15.4419	1	1	1	1	2	2	1	2	1	1	2	2	2	2	0	10	30.7	1.41	15.4419	1	1	3	1	1	1	1	1	1	1	2	1	1	0	73.66	72
211	1	1	2	1	1	9	1	2	21.1	1.27	13.082	2	1	1	1	1	1	1	1	1	2	1	2	2	2	0	9	21.1	1.27	13.082	1	1	3	1	1	2	2	1	2	1	1	2	2	0	93.98	92
212	1	1	2	2	2	10	1	2	32.3	1.52	13.9803	1	1	1	1	1	2	1	2	2	1	1	2	2	1	0	10	32.3	1.52	13.9803	1	1	3	1	1	1	2	1	1	2	1	2	1	0	71.12	71.12
213	1	1	2	1	3	11	1	2	55.8	1.43	27.2874	1	3	2	1	2	2	2	2	2	1	1	2	2	1	1	11	55.8	1.43	27.2874	3	2	2	1	1	1	2	2	1	1	2	1	1	1	86.36	86.36
214	1	1	2	1	3	11	1	2	46.3	1.36	25.0324	1	3	1	1	2	1	2	2	2	1	1	2	2	1	1	11	46.3	1.36	25.0324	3	1	1	2	1	1	2	1	1	1	1	1	1	1	76.2	76.2
215	1	1	2	1	4	12	2	2	43.6	1.41	21.9305	1	2	1	1	3	2	2	2	2	2	1	2	2	1	1	12	43.6	1.41	21.9305	2	1	2	2	1	1	1	1	1	2	1	1	2	1	68.58	68.58
216	1	1	2	1	2	10	1	2	25.2	1.29	15.1433	2	1	1	2	1	2	1	2	2	2	1	2	2	1	0	10	25.2	1.29	15.1433	1	1	2	1	2	1	1	1	1	1	1	2	1	0	63.5	63.5
217	1	1	2	1	2	10	1	2	35.2	1.43	17.2136	1	1	1	3	1	2	1	1	1	2	1	2	2	1	0	10	35.2	1.43	17.2136	1	1	3	1	1	1	1	1	1	1	1	1	2	0	66.4	66.4
218	1	1	2	1	3	11	1	2	23.9	1.33	13.5112	1	1	1	1	1	2	1	2	2	2	1	2	2	2	0	11	23.9	1.33	13.5112	1	1	2	1	2	1	1	1	2	1	2	1	1	0	57.26	57.26
219	1	1	2	1	4	12	2	2	47.7	1.49	21.4855	1	2	1	1	1	2	2	2	2	2	1	2	2	2	1	12	47.7	1.49	21.4855	2	1	2	1	1	1	2	1	2	1	1	2	1	1	58.68	58.68
220	1	1	2	1	4	12	2	2	23.9	1.34	13.3103	1	1	1	1	1	1	1	2	2	2	1	2	2	2	0	12	23.9	1.34	13.3103	1	1	2	1	1	1	1	1	1	1	1	2	1	0	60.99	60.99
221	1	1	2	1	3	11	1	2	42.6	1.43	20.8323	1	2	1	1	3	2	2	2	2	2	1	2	2	2	1	11	42.6	1.43	20.8323	2	1	1	1	2	1	1	1	2	1	2	1	2	1	61.85	61.85
222	1	1	2	1	2	10	1	2	22.1	1.29	13.2805	1	1	1	1	2	2	2	2	2	2	1	2	2	2	0	10	22.1	1.29	13.2805	1	1	2	2	1	1	2	2	2	1	2	1	1	0	65.9	65.9
223	1	1	2	2	3	11	1	2	22.1	1.28	13.4888	2	1	1	1	1	3	1	1	1	2	1	2	2	2	0	11	22.1	1.28	13.4888	1	1	2	1	3	1	1	1	2	1	1	2	2	0	67.69	67.69
224	1	1	1	1	1	9	1	1	25.3	1.3	14.9704	2	1	1	1	1	3	1	2	1	2	1	2	2	2	0	9	25.3	1.3	14.9704	1	1	2	1	1	1	1	1	1	1	2	1	1	0	70.04	70.04
225	1	1	1	1	3	11	1	1	25.3	1.35	13.882	1	1	1	1	3	2	2	2	2	2	2	2	2	2	0	11	25.3	1.35	13.882	1	1	2	3	1	1	1	1	2	1	1	1	1	0	72.26	72.26
226	1	1	1	1	2	10	1	1	32.7	1.36	17.6795	2	1	1	1	1	2	1	2	2	2	2	2	2	2	0	10	32.7	1.36	17.6795	1	1	3	1	1	1	2	1	1	1	1	2	1	0	74.33	74.33
227	1	1	1	1	4	12	2	1	25.7	1.32	14.7498	2	1	2	1	3	2	1	1	1	1	2	2	2	1	0	12	25.7	1.32	14.7498	1	2	2	1	1	1	1	1	1	1	2	1	1	0	55.38	55.38
228	1	1	1	1	2	10	1	1	27.1	1.28	16.5405	2	1	1	1	1	2	1	2	1	1	2	2	2	1	0	10	27.1	1.28	16.5405	1	1	3	1	1	1	2	1	1	2	1	2	1	0	55.9	55.9
229	1	1	1	1	1	9	1	1	24.8	1.3	14.6746	2	1	1	1	3	1	1	2	1	1	2	2	2	1	0	9	24.8	1.3	14.6746	1	1	3	3	1	1	2	1	1	1	1	2	2	0	57.9	57.9
230	1	1	1	1	1	9	1	1	22.6	1.34	12.5863	3	1	1	1	1	2	2	2	2	1	2	2	2	1	0	9	22.6	1.34	12.5863	1	1	3	1	1	1	1	1	1	1	1	1	1	0	57.29	56
231	1	1	1	1	2	10	1	1	27.3	1.31	15.9082	1	1	1	1	1	2	2	2	2	1	2	2	2	1	0	10	27.3	1.31	15.9082	1	1	3	1	1	1	1	2	1	2	1	2	1	0	60.84	59
232	1	1	1	1	1	9	1	1	30.5	1.36	16.4901	2	1	1	1	1	2	1	1	1	1	2	2	2	1	0	9	30.5	1.36	16.4901	1	1	3	1	1	1	1	2	1	2	1	2	1	0	62.2	61
233	1	1	1	1	4	12	2	1	31.3	1.41	15.7437	1	1	1	1	1	1	1	2	2	2	1	2	2	1	0	12	31.3	1.41	15.7437	1	1	3	1	1	2	1	1	2	1	1	2	1	0	64.6	64.6
234	1	1	1	1	1	9	1	1	30.4	1.42	15.0764	2	1	1	1	1	1	2	2	2	2	1	1	2	1	0	9	30.4	1.42	15.0764	1	1	3	1	1	1	2	2	1	2	1	1	2	0	65.16	65.16
235	1	1	1	1	4	12	2	1	32	1.38	16.8032	1	1	2	1	1	2	1	2	1	2	1	1	2	1	0	12	32	1.38	16.8032	1	2	2	1	2	1	1	1	1	1	2	1	2	0	65.84	65.84
236	1	1	1	2	5	13	2	1	36.4	1.54	15.3483	2	1	1	1	1	2	1	2	1	2	1	1	2	2	0	13	36.4	1.54	15.3483	1	1	2	1	1	1	1	1	1	1	1	1	1	0	67.54	67.54
237	1	1	1	1	2	10	1	1	23.2	1.28	14.1602	1	1	1	1	1	2	2	2	2	2	1	1	2	2	0	10	23.2	1.28	14.1602	1	1	2	1	1	1	2	1	2	1	1	2	1	0	70.1	70.1
238	1	1	1	1	3	11	1	1	22.7	1.25	14.528	1	1	2	3	1	2	1	2	2	2	1	1	2	2	0	11	22.7	1.25	14.528	1	2	3	1	2	1	1	2	1	1	2	2	1	0	78.7	78.7
239	1	1	1	1	7	15	2	5	40.9	1.6	15.9766	1	1	1	1	3	2	1	2	2	2	1	1	2	2	0	15	40.9	1.6	15.9766	1	1	2	3	1	1	1	1	2	1	1	2	1	0	93.98	92
240	1	1	1	1	5	13	2	5	32.1	1.42	15.9195	1	1	3	1	1	1	2	2	2	2	1	1	2	2	0	13	32.1	1.42	15.9195	1	3	2	1	1	1	1	1	1	1	1	2	1	0	68.58	67
241	1	1	1	1	5	13	2	5	32.8	1.39	16.9763	1	1	1	1	1	1	2	2	2	2	1	2	2	2	0	13	32.8	1.39	16.9763	1	1	3	1	1	1	2	1	1	1	1	2	2	0	73.66	72
242	1	1	1	1	5	13	2	5	31	1.48	14.1527	3	1	3	1	3	1	2	1	2	1	1	2	2	2	0	13	31	1.48	14.1527	1	3	1	2	1	2	1	1	1	1	1	2	1	0	93.98	92
243	1	1	1	1	7	15	2	5	50.7	1.67	18.1792	2	1	2	1	1	1	2	2	1	2	1	2	2	2	0	15	50.7	1.67	18.1792	1	2	3	1	1	2	1	1	2	1	1	2	2	0	71.12	71.12
244	1	1	1	1	9	17	2	5	66.9	1.61	25.8092	1	3	2	1	1	3	2	2	1	1	1	2	2	2	1	17	66.9	1.61	25.8092	3	2	3	1	3	1	1	2	1	1	2	1	1	1	86.36	86.36
245	1	1	1	1	6	14	2	5	59.3	1.6	23.1641	1	2	2	1	1	3	2	2	2	1	1	2	2	2	1	14	59.3	1.6	23.1641	2	2	3	1	3	1	1	1	1	2	1	2	1	1	76.2	76.2
246	1	1	1	1	5	13	2	5	36.6	1.49	16.4857	1	1	1	1	1	1	1	1	2	1	1	2	2	1	0	13	36.6	1.49	16.4857	1	1	3	1	1	1	2	1	1	2	1	2	2	0	68.58	68.58
247	1	1	1	1	4	12	2	5	33.8	1.45	16.0761	1	1	1	1	2	1	1	2	2	1	2	2	2	1	0	12	33.8	1.45	16.0761	1	1	3	1	1	1	1	2	1	2	1	1	1	0	63.5	63.5
248	1	1	1	1	6	14	2	5	39.6	1.59	15.6639	1	1	1	1	3	2	1	1	1	1	2	2	2	1	0	14	39.6	1.59	15.6639	1	1	3	3	2	2	2	1	1	1	1	1	2	0	66.4	66.4
249	1	1	1	1	6	14	2	5	37.5	1.52	16.231	1	1	1	1	1	1	2	1	2	1	2	2	2	1	0	14	37.5	1.52	16.231	1	1	1	1	1	1	2	2	1	1	1	2	1	0	57.26	57.26
250	1	1	1	1	6	14	2	5	44.1	1.63	16.5983	2	1	2	1	1	2	1	2	1	1	2	2	2	1	0	14	44.1	1.63	16.5983	1	2	2	1	2	1	2	2	1	1	2	1	2	0	58.68	58.68
251	1	1	1	1	8	16	2	5	93.5	1.75	30.5306	1	3	1	1	1	3	1	2	1	2	2	2	2	2	1	16	93.5	1.75	30.5306	3	1	3	1	3	1	1	1	1	2	1	1	1	1	60.99	60.99
252	1	1	1	1	7	15	2	5	62.4	1.68	22.1088	1	1	2	1	1	1	2	2	1	2	2	2	2	2	0	15	62.4	1.68	22.1088	1	2	3	1	1	1	1	1	1	1	1	1	1	0	61.85	61.85
253	1	1	1	1	8	16	2	5	87.6	1.64	32.5699	1	3	2	1	1	1	1	2	2	2	2	2	2	2	1	16	87.6	1.64	32.5699	3	1	3	1	1	2	1	1	1	1	1	1	1	1	65.9	65.9
254	1	1	1	1	7	15	2	5	38.8	1.56	15.9435	1	1	2	1	1	1	2	2	2	2	2	2	2	2	0	15	38.8	1.56	15.9435	1	1	3	1	1	1	1	1	1	1	1	1	1	0	67.69	67.69
255	1	1	1	1	9	17	2	5	73.7	1.68	26.1125	1	3	1	1	1	1	1	2	2	2	1	2	2	2	1	17	73.7	1.68	26.1125	3	1	3	1	1	1	1	2	1	2	1	2	1	1	70.04	70.04
256	1	1	1	1	7	15	2	3	51.3	1.57	20.8122	2	1	2	2	1	3	1	2	1	2	1	2	2	2	0	15	51.3	1.57	20.8122	1	1	1	1	1	1	1	1	1	1	1	2	2	0	72.26	72.26
257	1	1	1	1	6	14	2	3	46	1.57	18.662	2	1	1	1	3	2	1	2	1	1	1	2	2	2	0	14	46	1.57	18.662	1	1	3	2	2	1	1	1	1	2	1	1	1	0	74.33	74.33
258	1	1	1	1	3	11	1	3	31	1.41	15.5928	2	1	2	2	1	1	1	2	2	2	1	2	2	2	0	11	31	1.41	15.5928	1	2	1	1	1	1	1	1	2	1	2	1	1	0	55.38	55.38
259	1	1	1	1	5	13	2	3	43	1.6	16.7969	2	1	2	1	1	1	1	2	1	1	1	2	2	2	0	13	43	1.6	16.7969	1	2	2	1	1	1	1	1	1	2	1	1	2	0	55.9	55.9
260	1	1	1	1	2	10	1	3	30.8	1.37	16.41	2	1	1	2	1	1	1	2	1	1	1	2	2	2	0	10	30.8	1.37	16.41	1	1	2	1	1	1	1	1	1	1	2	1	1	0	57.9	57.9
261	1	1	1	1	5	13	2	3	27.5	1.41	13.8323	2	1	1	2	1	1	1	2	2	1	1	2	2	1	0	13	27.5	1.41	13.8323	1	1	2	1	1	1	1	1	1	1	2	1	2	0	57.29	56
262	1	1	1	1	4	12	2	3	34.7	1.51	15.2186	1	1	1	1	3	2	2	2	1	1	1	2	2	1	0	12	34.7	1.51	15.2186	1	1	3	2	2	1	1	1	1	2	1	1	1	0	60.84	59
263	1	1	1	1	4	12	2	3	33.4	1.41	16.8	1	1	2	1	1	1	2	2	1	2	1	2	2	1	0	12	33.4	1.41	16.8	1	2	2	1	1	1	1	1	1	2	1	1	1	0	62.2	61
264	1	1	1	1	5	13	2	4	32.7	1.42	16.217	1	1	1	1	2	2	2	2	2	2	1	2	2	1	0	13	32.7	1.42	16.217	1	1	3	1	1	1	2	2	1	1	2	1	2	0	64.6	64.6
265	1	1	1	1	6	14	2	4	56.6	1.7	19.5848	1	1	1	1	1	2	1	1	2	2	1	2	2	1	0	14	56.6	1.7	19.5848	1	1	2	1	2	1	1	1	1	1	2	1	1	0	65.16	65.16
266	1	1	1	1	6	14	2	4	50.4	1.68	17.8571	2	1	2	2	1	1	2	2	1	2	1	2	2	1	0	14	50.4	1.68	17.8571	1	2	1	1	1	1	1	2	1	1	2	1	1	0	65.84	65.84
267	1	1	1	1	5	13	2	4	45.6	1.5	20.2667	1	1	1	1	1	1	2	2	1	2	1	2	2	1	0	13	45.6	1.5	20.2667	1	1	2	1	1	1	1	2	1	1	1	2	1	0	67.54	67.54
268	1	1	1	1	3	11	1	4	45.6	1.57	18.4997	2	1	2	1	1	1	1	2	1	2	1	2	2	1	0	11	45.6	1.57	18.4997	1	2	2	1	1	1	1	2	1	2	1	1	1	0	70.1	70.1
269	1	1	1	1	4	12	2	4	56.5	1.61	21.797	2	2	2	1	1	2	1	2	2	1	1	2	1	2	1	12	56.5	1.61	21.797	2	2	2	1	2	1	2	2	1	1	2	1	2	1	78.7	78.7
270	1	1	1	1	4	12	2	4	36.7	1.54	15.4748	2	1	1	1	1	2	1	2	1	1	1	2	2	1	0	12	36.7	1.54	15.4748	1	1	2	1	1	1	2	1	1	2	1	2	1	0	93.98	92
271	1	1	1	1	5	13	2	5	27.4	1.4	13.9796	1	1	2	1	1	3	1	2	2	2	1	2	2	1	0	13	27.4	1.4	13.9796	1	2	1	1	3	1	2	1	2	1	1	2	1	0	68.58	67
272	1	1	1	1	5	13	2	5	47.6	1.56	19.5595	2	1	1	2	1	3	1	2	1	1	1	2	2	1	0	13	47.6	1.56	19.5595	1	1	2	1	3	2	1	1	1	2	1	1	1	0	73.66	72
273	1	1	1	1	5	13	2	5	29.4	1.56	12.0809	1	1	1	1	1	1	1	1	1	1	1	2	2	1	0	13	29.4	1.56	12.0809	1	1	2	1	1	1	2	2	1	1	2	1	1	0	93.98	92
274	1	1	1	1	6	14	2	5	57.1	1.63	21.4912	1	1	1	1	2	1	1	1	1	1	1	2	2	1	0	14	57.1	1.63	21.4912	1	1	2	2	1	2	1	1	1	2	1	1	1	0	71.12	71.12
275	1	1	1	1	6	14	2	5	48	1.65	17.6309	1	1	2	1	1	1	1	2	1	1	2	2	2	1	0	14	48	1.65	17.6309	1	2	2	1	1	2	1	1	1	1	2	1	2	0	86.36	86.36
276	1	1	1	1	6	14	2	5	38.5	1.54	16.2338	1	1	3	1	1	1	2	2	2	1	2	2	2	1	0	14	38.5	1.54	16.2338	1	3	2	1	1	1	1	2	1	1	1	1	1	0	76.2	76.2
277	1	1	1	1	5	13	2	5	36	1.48	16.4354	1	1	1	2	1	1	2	2	2	1	2	2	2	1	0	13	36	1.48	16.4354	1	1	2	1	1	2	2	1	1	1	1	1	2	0	68.58	68.58
278	1	1	1	1	6	14	2	5	42	1.64	15.6157	2	1	1	1	1	1	2	1	2	1	2	2	2	1	0	14	42	1.64	15.6157	1	1	2	1	1	1	2	1	1	1	1	1	1	0	63.5	63.5
279	1	1	1	1	5	13	2	5	48.8	1.7	16.8858	2	1	2	3	1	1	1	2	1	2	2	2	2	2	0	13	48.8	1.7	16.8858	1	2	3	1	1	1	2	1	2	1	1	2	1	0	66.4	66.4
280	1	1	1	1	7	15	2	5	40.3	1.61	15.5472	1	1	1	1	1	2	1	2	1	1	2	2	2	2	0	15	40.3	1.61	15.5472	1	1	2	1	2	1	1	1	1	1	2	1	2	0	57.26	57.26
281	1	1	1	1	7	15	2	5	53.5	1.7	18.5121	2	1	1	2	1	1	1	2	2	2	2	1	2	2	0	15	53.5	1.7	18.5121	1	1	2	1	1	1	1	1	1	1	2	1	2	0	58.68	58.68
282	1	1	1	1	6	14	2	5	53.5	1.7	18.5121	2	1	1	1	1	1	1	2	2	2	2	1	2	2	0	14	53.5	1.7	18.5121	1	1	2	1	1	2	2	2	1	2	1	2	1	0	60.99	60.99
283	1	1	1	1	4	12	2	5	41.4	1.53	17.6855	2	1	1	1	1	2	2	2	1	2	1	1	2	2	0	12	41.4	1.53	17.6855	1	1	1	1	2	1	1	1	1	2	1	2	2	0	61.85	61.85
284	1	1	1	1	6	14	2	5	51.6	1.67	18.5019	2	1	1	1	1	2	2	2	2	2	1	1	2	2	0	14	51.6	1.67	18.5019	1	1	1	1	2	1	1	1	1	1	1	1	2	0	65.9	65.9
285	1	1	1	1	5	13	2	5	47.2	1.68	16.7234	1	1	2	1	1	3	1	1	1	2	1	1	1	2	0	13	47.2	1.68	16.7234	1	2	2	1	3	1	1	1	2	2	1	1	1	0	67.69	67.69
286	1	1	1	1	5	13	2	5	71.1	1.79	22.1903	3	2	2	2	1	1	1	2	1	2	1	1	2	2	1	13	71.1	1.79	22.1903	2	2	1	1	1	1	1	2	1	1	1	2	1	1	70.04	70.04
287	1	1	1	1	6	14	2	5	45.3	1.63	17.0499	1	1	1	1	2	1	1	1	1	2	1	1	2	2	0	14	45.3	1.63	17.0499	1	1	1	1	1	1	1	1	1	2	2	1	2	0	72.26	72.26
288	1	1	1	1	7	15	2	5	62.4	1.73	20.8493	2	1	1	1	1	2	2	2	1	1	1	2	2	2	0	15	62.4	1.73	20.8493	1	1	1	1	2	1	1	1	1	2	1	1	2	0	74.33	74.33
289	1	1	1	1	5	13	2	3	39.8	1.45	18.9298	1	1	2	1	1	2	2	1	1	1	1	2	2	1	0	13	39.8	1.45	18.9298	1	2	2	1	2	1	2	2	1	1	2	1	2	0	55.38	55.38
290	1	1	1	1	5	13	2	3	32.3	1.45	15.3627	2	1	1	1	1	3	1	2	2	1	1	2	2	1	0	13	32.3	1.45	15.3627	1	1	3	1	3	1	1	1	1	1	1	1	1	0	55.9	55.9
291	1	1	1	1	4	12	2	3	33.5	1.45	15.9334	2	1	1	1	3	2	2	1	2	2	1	2	2	1	0	12	33.5	1.45	15.9334	1	1	3	3	1	1	1	1	2	1	2	1	1	0	57.9	57.9
292	1	1	1	1	4	12	2	3	33.5	1.53	14.3107	2	1	1	1	1	1	2	2	1	1	1	2	2	1	0	12	33.5	1.53	14.3107	1	1	3	1	1	2	1	1	1	1	1	2	1	0	57.29	56
293	1	1	1	1	5	13	2	3	59.7	1.48	27.2553	1	3	3	1	1	2	2	2	2	1	1	2	2	1	1	13	59.7	1.48	27.2553	3	1	2	2	1	1	1	2	1	1	1	1	2	1	60.84	59
294	1	1	1	1	4	12	2	3	35.1	1.54	14.8001	2	1	3	2	3	2	2	2	1	1	1	2	2	1	0	12	35.1	1.54	14.8001	1	1	2	3	2	2	2	1	1	1	2	2	2	0	62.2	61
295	1	1	1	1	4	12	2	3	36.8	1.45	17.503	2	1	1	1	1	2	2	2	1	1	1	2	2	1	0	12	36.8	1.45	17.503	1	1	2	1	1	1	1	1	1	1	1	1	1	0	64.6	64.6
296	1	1	1	1	5	13	2	3	34.4	1.44	16.5895	1	1	1	1	1	3	1	1	1	2	1	2	2	1	0	13	34.4	1.44	16.5895	1	1	2	1	1	1	1	1	2	1	1	2	1	0	65.16	65.16
297	1	1	1	1	3	11	1	3	28.2	1.36	15.2465	2	1	2	1	1	1	1	2	2	1	1	2	2	1	0	11	28.2	1.36	15.2465	1	2	2	1	1	2	1	1	1	2	2	1	1	0	65.84	65.84
298	1	1	1	1	3	11	1	3	25.5	1.34	14.2014	2	1	1	1	1	1	1	1	1	1	1	2	2	1	0	11	25.5	1.34	14.2014	1	1	2	1	1	1	2	1	1	1	2	1	2	0	67.54	67.54
299	1	1	1	1	4	12	2	3	28.3	1.42	14.0349	2	1	3	1	1	1	1	1	2	1	1	2	2	1	0	12	28.3	1.42	14.0349	1	1	2	2	1	1	1	1	1	1	1	1	2	0	70.1	70.1
300	1	1	1	1	5	13	2	3	34.1	1.4	17.398	2	1	1	1	3	3	1	1	1	2	1	2	2	1	0	13	34.1	1.4	17.398	1	1	2	1	3	2	2	2	2	1	1	2	2	0	78.7	78.7
301	1	1	1	1	5	13	2	3	43.6	1.58	17.4651	2	1	1	1	1	3	1	2	1	2	1	2	2	1	0	13	43.6	1.58	17.4651	1	1	3	1	3	1	1	1	2	2	1	2	1	0	93.98	92
302	1	1	1	1	4	12	2	3	29.5	1.44	14.2265	2	1	3	3	1	1	2	2	1	2	1	2	2	1	0	12	29.5	1.44	14.2265	1	3	3	1	1	1	1	1	2	1	1	1	1	0	68.58	67
303	1	1	1	1	4	12	2	3	34	1.49	15.3146	1	1	2	1	3	1	1	2	2	1	1	2	2	1	0	12	34	1.49	15.3146	1	2	2	2	1	1	1	1	1	1	1	2	2	0	73.66	72
304	1	1	1	1	6	14	2	3	47.8	1.59	18.9075	2	1	1	1	1	1	1	1	2	2	2	2	2	1	0	14	47.8	1.59	18.9075	1	1	3	1	1	1	2	1	1	1	1	2	2	0	93.98	92
305	1	1	1	1	4	12	2	3	34.3	1.46	16.0912	2	1	1	2	1	1	1	2	2	2	2	2	2	1	0	12	34.3	1.46	16.0912	1	1	2	1	1	1	1	1	1	2	1	1	1	0	71.12	71.12
306	1	1	1	1	7	15	2	3	41.1	1.54	17.3301	2	1	1	1	1	1	2	2	1	2	2	2	1	2	0	15	41.1	1.54	17.3301	1	1	3	1	1	1	2	1	2	1	1	2	2	0	86.36	86.36
307	1	1	1	1	5	13	2	3	41.8	1.45	19.8811	2	1	2	1	1	1	1	2	2	2	2	2	2	1	0	13	41.8	1.45	19.8811	1	2	2	1	1	1	1	1	1	2	1	1	2	0	76.2	76.2
308	1	1	1	1	4	12	2	3	43.6	1.53	18.6253	1	1	1	3	2	1	2	2	2	2	2	2	2	1	0	12	43.6	1.53	18.6253	1	1	3	2	1	2	1	1	1	2	1	1	1	0	68.58	68.58
309	1	1	1	2	4	12	2	3	47.4	1.61	18.2863	2	1	2	1	1	1	2	1	1	2	2	2	2	1	0	12	47.4	1.61	18.2863	1	2	3	1	1	1	1	1	1	1	1	1	1	0	63.5	63.5
310	1	1	1	1	3	11	1	3	28.3	1.39	14.6473	2	1	1	3	1	1	2	2	2	2	2	2	2	1	0	11	28.3	1.39	14.6473	1	1	3	1	1	2	1	1	1	2	1	2	2	0	66.4	66.4
311	1	1	1	1	4	12	2	3	31.2	1.44	15.0463	2	1	1	1	1	2	2	2	2	1	2	2	2	1	0	12	31.2	1.44	15.0463	1	1	3	1	2	2	1	1	1	1	2	1	1	0	57.26	57.26
312	1	1	1	1	7	15	2	7	54.5	1.71	18.6382	2	1	1	1	2	1	1	1	1	1	1	2	2	1	0	15	54.5	1.71	18.6382	1	1	3	1	1	2	1	1	1	1	2	1	1	0	58.68	58.68
313	1	1	1	1	8	16	2	7	79.3	1.77	25.312	2	2	1	2	1	2	1	1	2	2	1	2	1	2	1	16	79.3	1.77	25.312	2	1	2	1	2	1	1	2	2	1	1	2	1	1	60.99	60.99
314	1	1	1	1	7	15	2	7	86.9	1.66	31.5358	2	3	1	1	2	2	2	1	1	1	1	2	2	1	1	15	86.9	1.66	31.5358	3	1	3	1	2	1	1	1	1	1	1	1	1	1	61.85	61.85
315	1	1	1	1	7	15	2	7	48.5	1.64	18.0324	2	1	1	1	1	1	1	2	2	1	1	2	2	1	0	15	48.5	1.64	18.0324	1	1	2	1	1	1	2	1	1	1	1	#NULL!	#NULL!	0	65.9	65.9
316	1	1	1	1	8	16	2	7	72.6	1.698	25.1803	2	2	1	3	2	1	1	2	2	1	1	2	2	1	1	16	72.6	1.698	25.1803	2	1	3	2	1	2	1	1	1	2	1	1	1	1	67.69	67.69
317	1	1	1	1	9	17	2	7	78	1.565	31.8468	2	3	1	1	1	3	1	2	1	2	1	2	2	1	1	17	78	1.565	31.8468	3	1	3	1	3	1	1	2	2	2	1	2	1	1	70.04	70.04
318	1	1	1	1	8	16	2	7	73.7	1.7	25.5017	2	2	1	1	1	1	1	2	2	1	1	2	2	1	1	16	73.7	1.7	25.5017	2	1	3	1	1	1	2	2	1	1	1	1	2	1	72.26	72.26
319	1	1	1	1	8	16	2	7	66.9	1.61	25.8092	2	3	2	3	1	2	2	2	1	1	1	2	2	1	1	16	66.9	1.61	25.8092	3	2	3	1	2	1	1	2	1	2	1	2	1	1	74.33	74.33
320	1	1	1	1	8	16	2	7	78.6	1.79	24.5311	2	2	2	1	1	1	1	2	1	1	1	2	2	1	1	16	78.6	1.79	24.5311	2	2	3	1	1	1	1	1	1	1	1	1	1	1	55.38	55.38
321	1	1	1	1	9	17	2	7	97.5	1.74	32.2037	2	3	3	1	1	3	1	2	1	2	1	2	2	1	1	17	97.5	1.74	32.2037	3	3	2	2	1	1	1	1	2	1	1	2	1	1	55.9	55.9
322	1	1	1	1	8	16	2	7	72.1	1.75	23.5429	2	2	2	1	2	1	2	2	1	1	1	2	1	2	1	16	72.1	1.75	23.5429	2	2	3	1	1	2	2	1	1	2	1	1	2	1	57.9	57.9
323	1	1	1	1	8	16	2	7	73.7	1.68	26.1125	2	3	1	1	1	3	1	1	1	2	1	2	2	1	1	16	73.7	1.68	26.1125	3	1	3	1	1	2	1	1	2	2	1	1	2	1	57.29	56
324	1	1	1	1	9	17	2	7	80.2	1.736	26.6118	1	2	2	1	1	2	1	2	2	1	1	2	2	1	1	17	80.2	1.736	26.6118	2	2	2	1	2	2	2	1	1	1	2	2	1	1	60.84	59
325	1	1	1	1	7	15	2	7	50.8	1.69	17.7865	2	1	1	3	3	3	2	2	2	1	1	2	1	2	0	15	50.8	1.69	17.7865	1	1	3	3	1	2	1	1	1	1	1	2	1	0	62.2	61
326	1	1	1	1	7	15	2	7	50.3	1.69	17.6114	2	1	1	3	1	1	1	2	2	1	1	2	2	1	0	15	50.3	1.69	17.6114	1	1	3	1	1	1	1	1	1	1	2	1	1	0	64.6	64.6
327	1	1	1	1	7	15	2	7	48.7	1.64	18.1068	3	1	2	1	1	1	1	2	1	1	1	2	1	2	0	15	48.7	1.64	18.1068	1	2	1	1	1	1	1	1	1	1	1	2	1	0	65.16	65.16
328	1	1	1	1	8	16	2	7	78	1.565	31.8468	2	3	1	1	1	3	1	2	2	1	1	2	2	1	1	16	78	1.565	31.8468	3	1	3	1	1	1	1	1	1	1	1	2	1	1	65.84	65.84
329	1	1	1	1	8	16	2	7	87.6	1.7	30.3114	2	3	1	1	3	3	1	2	1	1	2	2	2	2	1	16	87.6	1.7	30.3114	3	1	3	1	1	1	1	1	1	2	1	1	1	1	67.54	67.54
330	1	1	1	1	9	17	2	7	76.5	1.665	27.5952	2	2	1	3	1	2	1	2	2	1	2	2	2	2	1	17	76.5	1.665	27.5952	2	1	3	1	1	1	2	1	1	1	1	2	1	1	70.1	70.1
331	1	1	1	1	7	15	2	7	49	1.71	16.7573	2	1	1	1	1	1	1	2	2	2	2	2	2	2	0	15	49	1.71	16.7573	1	1	3	1	1	1	2	1	2	1	1	1	2	0	78.7	78.7
332	1	1	1	1	6	14	2	6	57.5	1.66	20.8666	1	1	1	1	2	1	1	2	2	2	2	2	2	2	0	14	57.5	1.66	20.8666	1	1	3	2	1	1	1	1	1	1	1	2	1	0	93.98	92
333	1	1	1	1	6	14	2	6	51.5	1.72	17.4081	2	1	3	1	1	3	2	2	2	2	2	2	2	2	0	14	51.5	1.72	17.4081	1	3	1	1	3	2	1	1	2	1	1	2	2	0	68.58	67
334	1	1	1	1	6	14	2	6	48.2	1.67	17.2828	2	1	2	1	1	1	2	2	2	1	2	2	2	2	0	14	48.2	1.67	17.2828	1	2	1	1	1	1	2	1	1	2	1	2	1	0	73.66	72
335	1	1	1	1	6	14	2	6	59.9	1.74	19.7846	2	1	3	1	3	2	2	2	2	1	2	2	2	2	0	14	59.9	1.74	19.7846	1	3	2	2	1	1	1	1	1	1	1	1	1	0	93.98	92
336	1	1	1	1	7	15	2	6	39	1.57	15.8221	2	1	1	2	3	3	1	2	1	2	2	2	2	2	0	15	39	1.57	15.8221	1	1	2	1	3	1	2	1	2	2	1	2	1	0	71.12	71.12
337	1	1	1	1	7	15	2	6	61.5	1.61	23.7259	2	2	1	2	1	1	2	2	2	1	1	2	2	2	1	15	61.5	1.61	23.7259	2	1	2	1	1	2	1	1	1	2	1	2	1	1	86.36	86.36
338	1	1	1	1	7	15	2	6	71.5	1.74	23.6161	2	2	1	1	1	2	1	1	2	1	1	2	2	2	1	15	71.5	1.74	23.6161	2	1	3	1	2	1	1	1	1	2	1	2	1	1	76.2	76.2
339	1	1	1	1	7	15	2	6	66.3	1.7	22.9412	2	1	1	1	2	2	1	2	1	1	1	2	2	1	0	15	66.3	1.7	22.9412	1	1	2	1	2	1	1	1	1	1	1	2	1	0	68.58	68.58
340	1	1	1	1	7	15	2	6	41.6	1.68	14.7392	2	1	1	3	1	1	1	1	2	1	1	2	2	1	0	15	41.6	1.68	14.7392	1	1	3	1	1	1	2	1	1	1	2	1	2	0	63.5	63.5
341	1	1	1	1	8	16	2	6	97.5	1.74	32.2037	2	3	3	2	1	1	1	1	1	1	1	2	2	1	1	16	97.5	1.74	32.2037	3	3	2	1	1	1	1	1	1	1	1	2	2	1	66.4	66.4
342	1	1	2	1	5	13	2	5	37.3	1.6	14.5703	2	1	1	1	1	3	1	2	1	1	1	2	2	1	0	13	37.3	1.6	14.5703	1	1	2	1	1	1	1	1	1	2	1	1	2	0	57.26	57.26
343	1	1	2	1	8	16	2	5	41.3	1.48	18.855	2	1	1	1	1	2	1	1	1	1	1	2	1	2	0	16	41.3	1.48	18.855	1	1	2	1	2	1	1	1	1	1	1	1	2	0	58.68	58.68
344	1	1	2	1	6	14	2	5	37.9	1.53	16.1904	1	1	2	1	1	1	2	2	1	1	1	2	2	1	0	14	37.9	1.53	16.1904	1	2	1	1	1	1	2	1	1	2	1	2	1	0	60.99	60.99
345	1	1	2	1	6	14	2	5	76.4	1.56	31.3938	2	3	3	1	1	2	1	1	2	1	1	2	2	1	1	14	76.4	1.56	31.3938	3	3	2	2	1	1	1	2	1	1	1	1	1	1	61.85	61.85
346	1	1	2	1	8	16	2	5	39.7	1.46	18.6245	2	1	1	1	1	3	2	2	1	2	1	2	2	1	0	16	39.7	1.46	18.6245	1	1	2	1	1	1	1	1	2	2	1	2	2	0	65.9	65.9
347	1	1	2	1	9	17	2	5	60	1.49	27.0258	2	2	1	1	1	3	1	1	2	1	1	2	2	1	1	17	60	1.49	27.0258	2	1	2	1	1	1	1	1	1	1	1	1	1	1	67.69	67.69
348	1	1	2	1	6	14	2	5	35.4	1.42	17.556	2	1	1	1	3	2	1	1	2	2	1	2	1	2	0	14	35.4	1.42	17.556	1	1	2	1	2	1	2	1	2	2	1	2	1	0	70.04	70.04
349	1	1	2	1	8	16	2	5	37	1.46	17.3579	2	1	3	1	2	1	2	2	1	1	1	2	2	1	0	16	37	1.46	17.3579	1	3	3	1	1	2	2	2	1	2	1	2	1	0	72.26	72.26
350	1	1	2	1	5	13	2	5	55.3	1.5	24.5778	2	2	2	1	3	3	1	2	1	2	1	2	2	1	1	13	55.3	1.5	24.5778	2	2	1	1	1	1	1	1	2	1	1	1	1	1	74.33	74.33
351	1	1	2	1	6	14	2	5	41.4	1.54	17.4566	1	1	1	1	1	1	2	2	2	1	1	2	2	1	0	14	41.4	1.54	17.4566	1	1	2	1	1	1	1	1	1	2	1	2	1	0	55.38	55.38
352	1	1	2	1	5	13	2	5	47.8	1.54	20.1552	2	1	1	1	1	1	2	2	2	1	1	2	2	1	0	13	47.8	1.54	20.1552	1	1	3	1	1	1	1	1	1	1	2	1	1	0	55.9	55.9
353	1	1	2	1	6	14	2	5	36.5	1.46	17.1233	3	1	1	1	1	2	2	2	1	1	2	2	2	1	0	14	36.5	1.46	17.1233	1	1	3	1	2	2	2	2	1	1	1	2	1	0	57.9	57.9
354	1	1	2	1	9	17	2	5	79.6	1.74	26.2915	2	2	1	1	2	3	1	2	1	2	2	2	2	1	1	17	79.6	1.74	26.2915	2	1	3	2	1	1	2	1	2	1	1	1	1	1	57.29	56
355	1	1	2	1	7	15	2	5	54.7	1.52	23.6756	2	2	1	1	1	3	1	1	2	1	2	2	2	1	1	15	54.7	1.52	23.6756	2	1	3	1	1	1	1	1	1	1	1	2	1	1	60.84	59
356	1	1	2	1	6	14	2	5	50	1.59	19.7777	2	1	1	1	3	3	1	2	1	2	2	2	2	1	0	14	50	1.59	19.7777	1	1	3	1	1	1	1	1	2	1	1	1	1	0	62.2	61
357	1	1	2	1	8	16	2	5	50.8	1.45	24.1617	2	1	1	1	1	3	2	1	1	1	2	2	2	1	0	16	50.8	1.45	24.1617	1	1	3	1	3	1	1	1	1	1	1	1	1	0	64.6	64.6
358	1	1	2	1	7	15	2	5	38.9	1.61	15.0071	2	1	1	1	1	3	2	1	1	1	2	2	2	1	0	15	38.9	1.61	15.0071	1	1	3	1	1	1	2	1	1	2	1	1	1	0	65.16	65.16
359	1	1	2	1	6	14	2	5	28.3	1.47	13.0964	2	1	1	1	1	1	1	2	2	1	2	2	2	2	0	14	28.3	1.47	13.0964	1	1	3	1	1	1	2	1	1	1	1	2	1	0	65.84	65.84
360	1	1	2	1	7	15	2	5	50.1	1.5	22.2667	2	1	1	1	1	3	1	2	2	1	2	2	2	2	0	15	50.1	1.5	22.2667	1	1	3	1	1	1	2	1	1	1	1	2	1	0	67.54	67.54
361	1	1	2	1	8	16	2	5	49.6	1.6	19.375	2	1	1	3	1	2	1	2	2	1	1	2	2	2	0	16	49.6	1.6	19.375	1	1	3	1	1	1	1	2	1	1	2	1	1	0	70.1	70.1
362	1	1	2	1	9	17	2	5	87.9	1.8	27.1296	2	2	2	1	1	1	1	1	2	1	1	2	2	2	1	17	87.9	1.8	27.1296	2	2	1	1	1	1	1	2	1	1	2	1	1	1	78.7	78.7
363	1	1	2	1	5	13	2	5	52.3	1.57	21.2179	1	1	2	1	1	1	2	2	2	1	1	2	2	2	0	13	52.3	1.57	21.2179	1	2	2	1	1	1	1	2	1	1	2	1	1	0	93.98	92
364	1	1	2	1	7	15	2	5	49.8	1.61	19.2122	2	1	2	1	3	3	1	1	2	1	1	2	2	2	0	15	49.8	1.61	19.2122	1	2	2	2	1	1	1	2	1	1	1	1	2	0	68.58	67
365	1	1	2	1	7	15	2	5	49.8	1.49	22.4314	2	1	1	1	1	3	1	2	2	1	1	2	1	2	0	15	49.8	1.49	22.4314	1	1	3	1	1	1	1	1	1	1	1	2	1	0	73.66	72
366	1	1	2	1	6	14	2	5	44.6	1.59	17.6417	2	1	1	1	1	3	1	1	1	1	1	2	2	2	0	14	44.6	1.59	17.6417	1	1	3	1	1	1	1	1	1	2	1	#NULL!	#NULL!	0	93.98	92
367	1	1	2	1	6	14	2	5	35.9	1.5	15.9556	2	1	1	2	1	1	1	1	1	1	1	2	1	2	0	14	35.9	1.5	15.9556	1	1	2	1	1	1	2	1	1	1	2	1	2	0	71.12	71.12
368	1	1	2	1	6	14	2	5	37.6	1.59	14.8728	2	1	1	1	2	1	1	1	2	1	2	2	2	2	0	14	37.6	1.59	14.8728	1	1	3	2	1	2	1	1	1	1	2	1	2	0	86.36	86.36
369	1	1	2	1	7	15	2	5	64.1	1.55	26.6805	2	2	1	1	2	2	1	2	2	1	2	2	2	1	1	15	64.1	1.55	26.6805	2	1	3	2	2	2	2	1	1	1	1	2	1	1	76.2	76.2
370	1	1	2	1	5	13	2	4	49.3	1.53	21.0603	2	1	1	2	3	3	2	2	1	2	2	2	2	1	0	13	49.3	1.53	21.0603	1	1	2	1	3	2	2	2	2	1	1	2	1	0	68.58	68.58
371	1	1	2	1	7	15	2	4	34.9	1.59	13.8048	2	1	1	1	2	1	2	2	1	1	2	2	2	1	0	15	34.9	1.59	13.8048	1	1	3	2	1	1	2	2	1	2	1	1	1	0	63.5	63.5
372	1	1	2	1	4	12	2	4	37.5	1.47	17.3539	1	1	3	1	1	1	1	1	1	2	2	2	2	1	0	12	37.5	1.47	17.3539	1	3	3	1	1	1	1	1	2	1	1	2	1	0	66.4	66.4
373	1	1	2	1	4	12	2	4	38.8	1.52	16.7936	2	1	1	1	3	1	1	2	2	1	2	2	2	1	0	12	38.8	1.52	16.7936	1	1	3	1	1	1	1	1	1	1	1	2	1	0	57.26	57.26
374	1	1	2	1	6	14	2	4	53.6	1.63	20.1739	2	1	1	1	1	3	1	1	1	1	2	2	2	1	0	14	53.6	1.63	20.1739	1	1	3	1	1	2	2	1	1	2	1	#NULL!	#NULL!	0	58.68	58.68
375	1	1	2	1	6	14	2	4	32.6	1.51	14.2976	2	1	2	1	3	1	2	2	2	1	2	2	2	1	0	14	32.6	1.51	14.2976	1	2	2	2	1	1	1	1	1	1	2	1	1	0	60.99	60.99
376	1	1	2	2	6	14	2	4	65.2	1.54	27.492	2	3	2	1	3	1	1	1	1	1	1	2	1	2	1	14	65.2	1.54	27.492	3	2	3	3	1	2	1	1	1	2	1	1	2	1	61.85	61.85
377	1	1	2	1	4	12	2	4	26.1	1.42	12.9439	2	1	1	1	3	1	1	2	2	1	1	1	2	1	0	12	26.1	1.42	12.9439	1	1	3	1	1	1	1	1	1	1	2	1	1	0	65.9	65.9
378	1	1	2	1	6	14	2	4	43.4	1.48	19.8137	2	1	2	1	1	1	2	1	1	1	1	1	2	1	0	14	43.4	1.48	19.8137	1	2	3	1	1	1	1	1	1	1	1	1	1	0	67.69	67.69
379	1	1	2	1	4	12	2	4	32.4	1.5	14.4	2	1	1	1	1	1	2	2	1	1	1	1	2	1	0	12	32.4	1.5	14.4	1	1	3	1	1	1	2	1	1	1	1	1	1	0	70.04	70.04
380	1	1	2	1	5	13	2	4	43	1.61	16.5889	2	1	1	1	1	1	1	1	1	1	1	1	2	1	0	13	43	1.61	16.5889	1	1	3	1	1	1	2	1	1	1	1	2	1	0	72.26	72.26
381	1	1	2	1	5	13	2	4	49.9	1.54	21.0406	2	1	1	1	1	1	1	1	1	2	1	1	2	1	0	13	49.9	1.54	21.0406	1	1	3	1	1	1	2	1	2	1	2	1	2	0	74.33	74.33
382	1	1	2	1	7	15	2	4	39.2	1.51	17.1922	2	1	1	1	1	2	1	1	1	1	1	1	2	1	0	15	39.2	1.51	17.1922	1	1	2	1	1	2	2	1	1	2	1	2	1	0	55.38	55.38
383	1	1	2	1	5	13	2	4	56.1	1.6	21.9141	2	1	1	1	1	1	1	1	1	1	1	1	2	1	0	13	56.1	1.6	21.9141	1	1	2	1	1	1	1	1	1	1	2	1	1	0	55.9	55.9
384	1	1	2	1	5	13	2	4	77.2	1.64	28.7032	1	3	1	1	2	2	1	2	1	1	1	2	2	1	1	13	77.2	1.64	28.7032	3	1	2	2	1	2	1	1	1	1	1	2	1	1	57.9	57.9
385	1	1	2	1	4	12	2	4	34.8	1.55	14.4849	1	1	1	2	1	1	2	2	2	1	1	2	2	2	0	12	34.8	1.55	14.4849	1	1	2	1	1	1	1	1	1	1	2	1	2	0	57.29	56
386	1	1	2	1	5	13	2	4	53.9	1.52	23.3293	1	2	1	1	1	1	2	2	1	1	1	2	2	2	1	13	53.9	1.52	23.3293	2	1	1	1	1	1	1	1	1	2	1	#NULL!	#NULL!	1	60.84	59
387	1	1	2	1	6	14	2	4	35.6	1.5	15.8222	1	1	1	1	3	1	1	2	2	2	1	2	2	2	0	14	35.6	1.5	15.8222	1	1	3	3	1	1	1	2	2	1	2	1	2	0	62.2	61
388	1	1	2	1	5	13	2	4	39	1.52	16.8802	2	1	1	1	3	3	1	1	1	1	1	2	2	2	0	13	39	1.52	16.8802	1	1	3	3	1	1	2	1	1	1	1	2	1	0	64.6	64.6
389	1	1	2	2	6	14	2	4	50.4	1.54	21.2515	2	1	1	1	1	3	1	1	1	2	1	2	2	2	0	14	50.4	1.54	21.2515	1	1	3	1	1	1	1	1	2	1	1	2	1	0	65.16	65.16
390	1	1	2	1	5	13	2	4	51.3	1.52	22.2039	2	2	1	1	2	2	1	1	1	1	1	2	2	2	1	13	51.3	1.52	22.2039	2	1	1	1	2	1	1	1	1	1	1	2	1	1	65.84	65.84
391	1	1	2	1	5	13	2	4	36.9	1.5	16.4	2	1	1	1	3	1	2	1	1	1	1	2	2	2	0	13	36.9	1.5	16.4	1	1	1	1	1	1	2	1	1	1	1	2	2	0	67.54	67.54
392	1	1	2	1	4	12	2	4	51.1	1.53	21.8292	3	2	2	1	1	2	1	1	1	1	1	2	2	2	1	12	51.1	1.53	21.8292	2	1	3	1	1	1	1	2	1	2	1	1	1	1	70.1	70.1
393	1	1	2	1	6	14	2	4	40.1	1.54	16.9084	2	1	1	3	3	1	1	1	1	1	1	2	2	2	0	14	40.1	1.54	16.9084	1	1	3	3	1	1	1	1	1	1	1	1	1	0	78.7	78.7
394	1	1	2	1	4	12	2	4	71.3	1.51	31.2706	2	3	1	1	1	1	1	1	1	1	1	2	2	2	1	12	71.3	1.51	31.2706	3	1	1	1	1	2	1	1	1	2	2	#NULL!	#NULL!	1	93.98	92
395	1	1	2	1	3	11	1	4	29.2	1.48	13.3309	1	1	1	1	3	1	1	2	2	1	1	2	1	2	0	11	29.2	1.48	13.3309	1	1	3	1	1	1	1	1	1	1	2	2	1	0	68.58	67
396	1	1	2	1	5	13	2	4	48.4	1.49	21.8008	2	2	1	1	3	1	1	1	1	1	2	2	1	2	1	13	48.4	1.49	21.8008	2	1	3	3	1	1	1	1	1	1	1	2	2	1	73.66	72
397	1	1	2	1	8	16	2	4	41.6	1.56	17.094	1	1	1	1	3	3	2	2	2	2	2	2	2	1	0	16	41.6	1.56	17.094	1	1	3	2	1	1	1	1	2	1	1	1	1	0	93.98	92
398	1	1	2	1	6	14	2	4	38.8	1.54	16.3603	2	1	3	1	2	3	1	2	1	2	2	2	2	1	0	14	38.8	1.54	16.3603	1	3	3	1	3	2	2	1	2	1	1	2	1	0	71.12	71.12
399	1	1	2	2	5	13	2	4	50.4	1.58	20.1891	2	1	1	1	1	2	2	2	2	1	2	2	2	1	0	13	50.4	1.58	20.1891	1	1	3	1	2	1	1	1	1	2	1	2	2	0	86.36	86.36
400	1	1	2	1	8	16	2	4	41.6	1.52	18.0055	2	1	1	1	3	2	1	2	2	1	2	2	2	1	0	16	41.6	1.52	18.0055	1	1	3	2	2	1	1	1	1	1	1	2	2	0	76.2	76.2
401	1	1	2	1	7	15	2	4	44.6	1.49	20.0892	2	1	1	1	3	3	1	2	1	2	2	2	2	1	0	15	44.6	1.49	20.0892	1	1	2	1	3	1	1	1	2	1	1	2	2	0	68.58	68.58
402	1	1	2	1	4	12	2	3	41.9	1.55	17.4402	2	1	3	2	1	1	2	2	1	1	2	2	2	1	0	12	41.9	1.55	17.4402	1	3	2	1	1	1	1	1	1	1	1	2	1	0	63.5	63.5
403	1	1	2	1	6	14	2	3	29	1.37	15.451	1	1	1	1	1	1	1	2	1	1	2	2	2	1	0	14	29	1.37	15.451	1	1	1	1	1	2	2	2	1	1	1	#NULL!	#NULL!	0	66.4	66.4
404	1	1	2	1	4	12	2	3	35.5	1.5	15.7778	2	1	2	1	1	1	1	2	1	1	1	2	2	1	0	12	35.5	1.5	15.7778	1	1	2	1	1	1	2	1	1	1	2	1	2	0	57.26	57.26
405	1	1	2	1	5	13	2	3	34	1.48	15.5223	1	1	3	1	1	3	1	2	1	1	1	2	2	1	0	13	34	1.48	15.5223	1	3	2	1	1	1	1	1	1	1	1	2	2	0	58.68	58.68
406	1	1	2	1	4	12	2	3	28.8	1.38	15.1229	3	1	2	1	1	2	1	2	1	1	1	2	2	1	0	12	28.8	1.38	15.1229	1	1	1	1	1	1	1	1	1	1	1	2	1	0	60.99	60.99
407	1	1	2	1	4	12	2	3	36.3	1.47	16.7986	2	1	2	1	1	1	1	2	1	1	1	2	2	1	0	12	36.3	1.47	16.7986	1	2	1	1	1	1	2	1	1	1	1	2	2	0	61.85	61.85
408	1	1	2	1	3	11	1	3	41.4	1.46	19.422	2	1	1	1	1	2	1	2	1	1	1	2	2	1	0	11	41.4	1.46	19.422	1	1	2	1	1	1	2	1	1	1	1	#NULL!	#NULL!	0	65.9	65.9
409	1	1	2	1	5	13	2	3	30.4	1.41	15.291	1	1	1	1	1	1	1	1	1	1	1	2	2	1	0	13	30.4	1.41	15.291	1	1	2	1	1	2	2	1	1	1	2	2	2	0	67.69	67.69
410	1	1	2	1	2	10	1	3	55.8	1.43	27.2874	2	3	3	1	2	2	1	2	1	1	1	2	2	1	1	10	55.8	1.43	27.2874	3	3	2	2	1	2	1	1	1	1	1	2	1	1	70.04	70.04
411	1	1	2	1	4	12	2	3	41.3	1.51	18.1132	1	1	2	2	1	1	1	2	1	1	1	2	2	1	0	12	41.3	1.51	18.1132	1	2	2	1	1	1	1	1	1	1	1	2	1	0	72.26	72.26
412	1	1	2	1	3	11	1	3	33	1.43	16.1377	2	1	1	1	1	3	1	2	1	2	1	2	2	2	0	11	33	1.43	16.1377	1	1	2	1	1	1	1	1	2	2	1	2	1	0	74.33	74.33
413	1	1	2	1	6	14	2	3	52.4	1.6	20.4687	2	1	1	3	2	1	2	2	1	1	1	2	2	2	0	14	52.4	1.6	20.4687	1	1	3	2	1	2	1	1	1	1	2	1	1	0	55.38	55.38
414	1	1	2	1	5	13	2	3	37.9	1.51	16.6221	2	1	1	2	1	2	2	2	1	1	1	2	2	2	0	13	37.9	1.51	16.6221	1	1	2	1	2	1	1	1	1	1	1	2	1	0	55.9	55.9
415	1	1	2	1	4	12	2	3	37.5	1.53	16.0195	2	1	1	1	3	3	1	2	1	2	1	2	2	2	0	12	37.5	1.53	16.0195	1	1	2	1	3	1	1	2	2	2	1	2	1	0	57.9	57.9
416	1	1	2	1	5	13	2	3	26	1.33	14.6984	1	1	1	1	1	1	2	2	1	1	1	2	2	2	0	13	26	1.33	14.6984	1	1	1	1	1	1	1	2	1	1	1	2	1	0	57.29	56
417	1	1	2	1	3	11	1	3	25.2	1.37	13.4264	2	1	2	1	1	1	1	2	1	1	1	2	2	1	0	11	25.2	1.37	13.4264	1	2	1	1	1	1	1	1	1	1	2	1	1	0	60.84	59
418	1	1	2	1	4	12	2	3	36.5	1.59	14.4377	1	1	1	1	1	1	2	2	1	1	1	2	2	1	0	12	36.5	1.59	14.4377	1	1	1	1	1	1	1	2	1	1	1	2	2	0	62.2	61
419	1	1	2	1	3	11	1	3	31.3	1.41	15.7437	2	1	2	2	1	1	1	1	1	1	1	2	2	2	0	11	31.3	1.41	15.7437	1	2	2	1	1	2	1	1	1	1	2	1	1	0	64.6	64.6
420	1	1	2	1	4	12	2	3	38.7	1.47	17.9092	2	1	1	1	1	2	1	2	1	1	1	2	2	2	0	12	38.7	1.47	17.9092	1	1	2	1	2	2	2	2	1	1	1	2	1	0	65.16	65.16
421	1	1	2	2	7	15	2	3	40.6	1.54	17.1192	1	1	1	1	1	1	2	2	1	1	1	1	2	2	0	15	40.6	1.54	17.1192	1	1	3	1	1	1	2	2	1	1	1	1	2	0	65.84	65.84
422	1	1	2	1	3	11	1	3	34.5	1.45	16.409	2	1	1	1	1	3	1	2	1	1	1	1	2	2	0	11	34.5	1.45	16.409	1	1	3	1	1	1	1	1	1	1	1	2	1	0	67.54	67.54
423	1	1	2	1	5	13	2	3	34.6	1.49	15.5849	2	1	1	1	3	1	1	1	1	1	1	1	2	2	0	13	34.6	1.49	15.5849	1	1	3	3	1	1	1	1	1	1	2	1	1	0	70.1	70.1
424	1	1	2	1	5	13	2	3	33.1	1.42	16.4154	1	1	1	1	1	1	2	2	1	1	1	1	2	2	0	13	33.1	1.42	16.4154	1	1	2	1	1	2	2	1	1	1	2	2	1	0	78.7	78.7
425	1	1	2	1	2	10	1	2	23.7	1.29	14.2419	2	1	1	1	2	1	1	1	2	1	1	1	2	2	0	10	23.7	1.29	14.2419	1	1	2	1	1	1	1	1	1	2	1	1	1	0	93.98	92
426	1	1	2	1	2	10	1	2	36.2	1.35	19.8628	1	2	1	2	3	2	2	2	2	2	1	1	2	2	1	10	36.2	1.35	19.8628	2	1	2	1	2	2	1	1	2	1	1	2	1	1	68.58	67
427	1	1	2	1	3	11	1	2	23.3	1.3	13.787	1	1	1	1	1	2	1	1	1	1	1	1	2	2	0	11	23.3	1.3	13.787	1	1	2	1	2	2	2	2	1	1	1	2	1	0	73.66	72
428	1	1	2	2	3	11	1	2	55.8	1.43	27.2874	2	3	2	1	1	2	1	2	2	1	2	2	2	2	1	11	55.8	1.43	27.2874	3	2	1	1	1	1	2	1	1	1	2	1	1	1	93.98	92
429	1	1	2	1	3	11	1	2	46.3	1.36	25.0324	2	3	3	1	3	1	1	1	1	1	2	2	2	1	1	11	46.3	1.36	25.0324	3	3	2	3	1	1	1	1	1	1	2	1	1	1	71.12	71.12
430	1	1	2	1	3	11	1	2	30.1	1.38	15.8055	1	1	1	3	1	2	1	2	2	2	2	2	2	1	0	11	30.1	1.38	15.8055	1	1	3	1	2	1	1	1	2	2	1	1	1	0	86.36	86.36
431	1	1	2	1	3	11	1	2	42.6	1.53	18.1981	2	1	1	1	1	1	1	2	1	1	2	2	2	1	0	11	42.6	1.53	18.1981	1	1	1	1	1	2	2	1	1	1	1	2	1	0	76.2	76.2
432	1	1	2	1	3	11	1	2	46.2	1.45	21.9738	2	2	1	1	3	2	1	2	2	1	2	2	2	1	1	11	46.2	1.45	21.9738	2	1	2	2	2	1	1	1	1	1	2	1	1	1	68.58	68.58
433	1	1	2	1	3	11	1	2	43.3	1.47	20.0379	2	1	1	1	3	1	1	1	1	1	2	2	2	1	0	11	43.3	1.47	20.0379	1	1	2	2	1	2	1	1	1	2	1	2	1	0	63.5	63.5
434	1	1	2	1	2	10	1	2	23.6	1.3	13.9645	1	1	1	1	3	3	1	1	1	2	2	2	2	1	0	10	23.6	1.3	13.9645	1	1	2	2	1	1	2	1	2	1	1	2	1	0	66.4	66.4
435	1	1	2	1	3	11	1	2	26.5	1.35	14.5405	1	1	2	3	3	1	1	1	2	2	2	2	2	1	0	11	26.5	1.35	14.5405	1	2	3	1	1	2	1	1	2	1	2	2	1	0	57.26	57.26
436	1	1	2	1	3	11	1	2	37.7	1.55	15.692	1	1	2	3	1	1	1	1	1	1	2	2	2	1	0	11	37.7	1.55	15.692	1	1	3	1	1	1	1	1	1	1	1	1	1	0	58.68	58.68
437	1	1	2	1	3	11	1	2	33	1.33	18.6557	2	1	1	1	1	2	2	2	2	1	2	2	2	1	0	11	33	1.33	18.6557	1	1	2	1	2	1	1	1	1	2	1	2	1	0	60.99	60.99
438	1	1	2	1	3	11	1	2	21.5	1.3	12.7219	2	1	1	1	1	1	2	2	2	1	2	2	2	1	0	11	21.5	1.3	12.7219	1	1	1	1	1	1	1	1	1	1	1	1	2	0	61.85	61.85
439	1	1	2	1	3	11	1	2	34.9	1.43	17.0668	2	1	1	1	1	1	1	2	1	2	2	2	2	1	0	11	34.9	1.43	17.0668	1	1	1	1	1	1	1	1	2	1	1	1	1	0	65.9	65.9
440	1	1	2	1	3	11	1	2	28.7	1.4	14.6429	2	1	1	1	3	1	1	1	1	1	2	2	2	1	0	11	28.7	1.4	14.6429	1	1	2	1	1	1	1	1	1	1	1	2	2	0	67.69	67.69
441	1	1	2	1	3	11	1	2	30	1.42	14.878	2	1	2	1	1	1	1	2	1	1	2	2	2	1	0	11	30	1.42	14.878	1	1	1	1	1	1	1	2	1	1	1	2	1	0	70.04	70.04
442	1	1	2	1	3	11	1	2	29.7	1.42	14.7292	3	1	1	1	3	1	1	1	1	1	2	2	2	1	0	11	29.7	1.42	14.7292	1	1	2	3	1	1	1	2	1	2	1	1	2	0	72.26	72.26
443	1	1	2	1	3	11	1	2	34.1	1.52	14.7593	2	1	1	1	1	2	1	1	1	2	2	2	2	1	0	11	34.1	1.52	14.7593	1	1	2	1	2	1	1	2	2	1	1	2	1	0	74.33	74.33
444	1	1	2	1	3	11	1	2	24.1	1.35	13.2236	3	1	1	1	3	1	1	2	1	1	2	2	2	2	0	11	24.1	1.35	13.2236	1	1	2	3	1	1	1	2	1	2	1	2	2	0	55.38	55.38
445	1	1	2	1	2	10	1	2	28.7	1.36	15.5169	1	1	1	1	3	1	1	2	1	1	2	2	2	2	0	10	28.7	1.36	15.5169	1	1	1	1	1	1	1	1	1	1	2	1	1	0	55.9	55.9
446	1	1	2	1	3	11	1	2	36.3	1.48	16.5723	2	1	1	3	3	1	1	2	1	1	2	2	2	2	0	11	36.3	1.48	16.5723	1	1	3	3	1	1	1	1	1	1	2	1	1	0	57.9	57.9
447	1	1	2	1	3	11	1	2	42.8	1.47	19.8066	1	1	1	1	1	2	1	2	2	1	2	2	2	2	0	11	42.8	1.47	19.8066	1	1	1	1	2	1	1	1	1	1	2	1	1	0	57.29	56
448	1	1	2	1	2	10	1	2	31.3	1.46	14.6838	1	1	1	1	3	2	2	2	1	1	2	2	2	2	0	10	31.3	1.46	14.6838	1	1	2	3	2	1	1	1	1	1	2	1	1	0	60.84	59
449	1	1	2	1	3	11	1	2	31.3	1.42	15.5227	2	1	1	1	1	1	1	2	1	1	2	2	2	2	0	11	31.3	1.42	15.5227	1	1	3	1	1	2	1	1	1	1	1	1	2	0	62.2	61
450	1	1	2	1	3	11	1	2	32.6	1.32	18.7098	1	1	1	1	3	2	1	1	1	1	2	2	2	2	0	11	32.6	1.32	18.7098	1	1	3	1	2	1	1	1	1	1	1	2	1	0	64.6	64.6
451	1	1	2	1	2	10	1	2	33.2	1.4	16.9388	1	1	2	1	1	1	1	1	1	1	2	2	2	2	0	10	33.2	1.4	16.9388	1	1	2	1	1	1	1	1	1	1	2	1	1	0	65.16	65.16
452	1	1	2	1	2	10	1	2	25.8	1.36	13.949	2	1	1	1	1	1	2	2	1	1	2	2	2	2	0	10	25.8	1.36	13.949	1	1	3	1	1	2	1	1	1	1	1	1	1	0	65.84	65.84
453	1	1	2	1	3	11	1	2	33	1.39	17.0799	2	1	1	1	3	1	1	1	1	2	2	2	2	2	0	11	33	1.39	17.0799	1	1	2	2	1	1	1	1	2	1	2	1	1	0	67.54	67.54
454	1	1	2	1	3	11	1	2	25.3	1.37	13.4797	1	1	2	1	3	1	1	1	1	1	2	2	2	1	0	11	25.3	1.37	13.4797	1	2	3	3	1	1	1	1	1	1	2	1	1	0	70.1	70.1
455	1	1	2	1	3	11	1	2	26	1.42	12.8943	3	1	1	1	1	1	1	2	2	1	2	2	2	1	0	11	26	1.42	12.8943	1	1	2	1	1	1	1	1	1	1	2	2	1	0	78.7	78.7
456	1	1	2	1	4	12	2	2	40.3	1.48	18.3985	2	1	1	1	1	2	1	1	1	1	2	2	1	2	0	12	40.3	1.48	18.3985	1	1	2	1	2	1	1	1	1	1	1	2	1	0	93.98	92
457	1	1	2	1	5	13	2	2	32.6	1.51	14.2976	2	1	1	1	1	1	1	2	2	2	2	2	1	2	0	13	32.6	1.51	14.2976	1	1	1	1	1	2	2	1	2	1	1	2	1	0	68.58	67
458	1	1	2	1	3	11	1	2	35.6	1.55	14.8179	3	1	1	1	1	1	1	2	2	2	2	2	1	2	0	11	35.6	1.55	14.8179	1	1	1	1	1	1	1	1	2	1	2	1	1	0	73.66	72
459	1	1	2	1	2	10	1	2	29.7	1.39	15.3719	3	1	2	1	3	2	1	2	2	1	2	2	2	1	0	10	29.7	1.39	15.3719	1	2	3	2	2	1	1	1	1	2	1	1	2	0	93.98	92
460	1	1	2	1	3	11	1	2	23.8	1.33	13.4547	3	1	1	1	1	1	1	2	1	2	2	2	2	1	0	11	23.8	1.33	13.4547	1	1	1	1	1	1	1	1	2	1	1	1	1	0	71.12	71.12
461	1	1	2	1	2	10	1	2	25.4	1.39	13.1463	2	1	1	1	1	2	1	2	1	1	2	2	2	1	0	10	25.4	1.39	13.1463	1	1	1	1	2	1	1	1	1	1	2	1	2	0	86.36	86.36
462	1	1	2	1	5	13	2	2	38	1.48	17.3484	2	1	2	1	1	2	1	1	1	1	2	2	2	1	0	13	38	1.48	17.3484	1	2	3	1	1	1	1	2	1	1	1	1	2	0	76.2	76.2
463	1	1	2	1	5	13	2	2	35.6	1.52	15.4086	2	1	1	3	1	3	1	1	1	1	2	2	2	1	0	13	35.6	1.52	15.4086	1	1	3	1	3	1	1	1	1	1	1	1	1	0	68.58	68.58
464	1	1	2	1	5	13	2	2	35.9	1.48	16.3897	2	1	2	2	1	3	1	2	1	2	2	2	2	1	0	13	35.9	1.48	16.3897	1	2	2	1	3	2	1	1	2	1	1	1	2	0	63.5	63.5
465	1	1	2	1	5	13	2	2	37.7	1.43	18.4361	2	1	1	3	1	1	1	2	1	1	2	2	1	2	0	13	37.7	1.43	18.4361	1	1	3	1	1	2	1	1	1	2	1	2	2	0	66.4	66.4
466	1	1	2	1	3	11	1	2	25.3	1.35	13.882	2	1	2	1	2	1	2	2	2	2	2	2	1	2	0	11	25.3	1.35	13.882	1	2	2	2	1	1	1	1	2	1	1	1	1	0	57.26	57.26
467	1	1	2	1	2	10	1	2	28	1.34	15.5937	2	1	2	1	1	1	1	2	1	1	2	2	2	1	0	10	28	1.34	15.5937	1	2	2	1	1	2	1	1	1	1	2	1	1	0	58.68	58.68
468	1	1	2	1	2	10	1	2	26.1	1.36	14.1112	1	1	1	1	1	2	1	1	1	1	2	2	2	1	0	10	26.1	1.36	14.1112	1	1	2	1	2	1	1	1	1	1	2	1	1	0	60.99	60.99
469	1	1	2	1	1	9	1	2	23.4	1.29	14.0617	1	1	1	1	1	1	1	1	1	1	2	2	2	1	0	9	23.4	1.29	14.0617	1	1	3	1	1	1	2	1	1	1	1	1	2	0	61.85	61.85
470	1	1	2	1	5	13	2	2	43.3	1.5	19.2444	1	1	1	1	1	1	1	1	1	2	2	2	2	1	0	13	43.3	1.5	19.2444	1	1	3	1	1	1	1	1	2	2	1	1	2	0	65.9	65.9
471	1	1	2	1	2	10	1	2	32.1	1.46	15.0591	2	1	3	1	1	1	1	1	1	1	2	1	2	1	0	10	32.1	1.46	15.0591	1	3	2	1	1	1	1	1	1	2	1	1	2	0	67.69	67.69
472	1	1	2	1	2	10	1	2	17.7	1.2	12.2917	1	1	2	3	1	1	1	1	1	1	2	1	2	1	0	10	17.7	1.2	12.2917	1	2	3	1	1	1	2	1	1	1	2	1	1	0	70.04	70.04
473	1	1	2	1	2	10	1	2	55.8	1.43	27.2874	2	3	2	1	1	1	1	1	1	1	2	1	2	1	1	10	55.8	1.43	27.2874	3	2	2	1	1	2	2	1	1	1	1	2	1	1	72.26	72.26
474	1	1	2	1	4	12	2	2	25.3	1.42	12.5471	2	1	1	1	1	2	2	1	1	1	2	1	2	1	0	12	25.3	1.42	12.5471	1	1	3	1	2	2	1	1	1	1	2	1	2	0	74.33	74.33
475	1	1	2	1	3	11	1	2	37	1.52	16.0145	3	1	1	1	2	2	2	2	1	1	2	1	2	1	0	11	37	1.52	16.0145	1	1	3	2	2	1	1	1	1	2	1	2	1	0	55.38	55.38
476	1	1	2	1	2	10	1	2	32.7	1.4	16.6837	2	1	1	3	1	2	2	2	1	2	2	1	2	1	0	10	32.7	1.4	16.6837	1	1	3	1	2	1	1	1	2	1	1	2	1	0	55.9	55.9
477	1	1	2	1	2	10	1	2	26.7	1.35	14.6502	2	1	1	1	1	2	2	2	2	1	2	1	2	1	0	10	26.7	1.35	14.6502	1	1	3	1	2	1	1	1	1	1	2	2	1	0	57.9	57.9
478	1	1	2	1	3	11	1	2	28.2	1.32	16.1846	2	1	1	1	2	2	2	2	1	2	2	2	2	1	0	11	28.2	1.32	16.1846	1	1	3	2	1	1	2	2	2	1	1	1	1	0	57.29	56
479	1	1	2	1	3	11	1	2	37.8	1.51	16.5782	2	1	1	1	1	2	1	2	2	1	2	2	2	1	0	11	37.8	1.51	16.5782	1	1	3	1	2	1	1	1	1	1	2	1	1	0	60.84	59
480	1	1	2	1	1	9	1	2	39.3	1.43	19.2185	2	1	1	1	1	2	1	1	1	1	2	2	2	1	0	9	39.3	1.43	19.2185	1	1	3	1	2	1	1	1	1	1	2	2	1	0	62.2	61
481	1	1	2	1	3	11	1	2	38.3	1.49	17.2515	2	1	1	1	1	1	1	1	1	1	2	2	2	1	0	11	38.3	1.49	17.2515	1	1	2	1	1	1	1	1	1	1	2	2	1	0	64.6	64.6
482	1	1	2	1	1	9	1	2	24	1.31	13.9852	3	1	1	1	1	1	1	1	1	1	2	2	2	1	0	9	24	1.31	13.9852	1	1	2	1	1	1	1	1	1	1	1	1	1	0	65.16	65.16
483	1	1	2	1	3	11	1	2	27.9	1.33	15.7725	3	1	1	1	1	2	2	1	1	2	2	2	2	1	0	11	27.9	1.33	15.7725	1	1	2	1	1	2	2	1	2	1	1	2	1	0	65.84	65.84
484	1	1	2	1	3	11	1	2	35.1	1.51	15.3941	2	1	1	1	1	1	1	1	1	1	2	2	2	1	0	11	35.1	1.51	15.3941	1	1	2	1	1	1	1	2	1	1	2	1	1	0	67.54	67.54
485	1	1	2	1	3	11	1	2	27.3	1.37	14.5453	1	1	1	1	1	2	2	2	2	1	2	2	2	1	0	11	27.3	1.37	14.5453	1	1	2	1	2	1	1	1	1	1	2	1	2	0	70.1	70.1
486	1	1	2	1	2	10	1	2	35.6	1.4	18.1633	2	1	3	1	2	1	2	1	1	1	2	2	2	1	0	10	35.6	1.4	18.1633	1	1	2	2	1	1	2	1	1	1	1	2	1	0	78.7	78.7
487	1	1	2	1	3	11	1	2	32.9	1.43	16.0888	1	1	1	1	3	1	1	2	2	1	2	2	2	1	0	11	32.9	1.43	16.0888	1	1	2	2	1	2	1	1	1	1	2	1	1	0	93.98	92
488	1	1	2	1	3	11	1	2	29.9	1.43	14.6217	1	1	1	1	1	1	1	2	2	1	2	2	2	1	0	11	29.9	1.43	14.6217	1	1	2	1	1	2	1	1	1	1	1	1	1	0	68.58	67
489	1	1	2	1	2	10	1	1	24.2	1.32	13.8889	1	1	1	1	1	2	1	1	1	2	2	2	2	1	0	10	24.2	1.32	13.8889	1	1	2	1	1	2	2	1	2	1	1	2	1	0	73.66	72
490	1	1	2	1	3	11	1	1	31.8	1.37	16.9428	1	1	1	1	1	1	1	1	1	1	2	2	2	1	0	11	31.8	1.37	16.9428	1	1	2	1	1	1	1	1	1	1	1	2	1	0	93.98	92
491	1	1	2	1	1	9	1	1	27.8	1.35	15.2538	1	1	2	1	1	1	1	2	2	1	2	2	2	1	0	9	27.8	1.35	15.2538	1	2	2	1	1	1	1	2	1	1	1	2	1	0	71.12	71.12
492	1	1	2	1	3	11	1	1	25.8	1.32	14.8072	1	1	1	1	1	2	2	2	1	1	2	2	2	1	0	11	25.8	1.32	14.8072	1	1	2	1	2	1	1	1	1	1	2	1	2	0	86.36	86.36
493	1	1	2	1	2	10	1	1	25.8	1.28	15.7471	1	1	3	1	1	1	1	2	1	1	2	2	2	2	0	10	25.8	1.28	15.7471	1	1	2	1	1	1	1	1	1	2	1	2	1	0	76.2	76.2
494	1	1	2	1	1	9	1	1	19.6	1.19	13.8408	1	1	3	1	1	1	2	2	1	1	2	2	1	2	0	9	19.6	1.19	13.8408	1	1	1	1	1	1	2	2	1	1	2	1	2	0	68.58	68.58
495	1	1	2	1	1	9	1	1	24.8	1.3	14.6746	2	1	3	1	1	2	2	1	1	1	2	2	2	2	0	9	24.8	1.3	14.6746	1	3	1	1	2	1	1	1	1	1	2	1	2	0	63.5	63.5
496	1	1	2	1	1	9	1	1	26.8	1.43	13.1058	1	1	1	1	1	1	1	2	1	2	2	2	2	2	0	9	26.8	1.43	13.1058	1	1	2	1	1	1	1	1	2	1	1	2	1	0	66.4	66.4
497	1	1	2	1	2	10	1	1	30.3	1.37	16.1436	1	1	1	3	1	2	2	2	1	1	2	2	2	2	0	10	30.3	1.37	16.1436	1	1	3	1	2	1	1	1	1	2	1	2	1	0	57.26	57.26
498	1	1	2	1	2	10	1	1	33.3	1.35	18.2716	2	1	1	1	2	1	1	2	1	1	2	2	2	2	0	10	33.3	1.35	18.2716	1	1	1	1	1	2	2	2	1	1	1	1	2	0	58.68	58.68
499	1	1	2	1	2	10	1	1	24.1	1.35	13.2236	2	1	1	1	2	2	1	2	1	1	2	1	2	2	0	10	24.1	1.35	13.2236	1	1	1	1	2	1	1	1	1	1	2	1	1	0	60.99	60.99
500	1	1	2	1	2	10	1	1	25.7	1.28	15.686	2	1	1	1	1	2	1	2	1	1	2	1	2	2	0	10	25.7	1.28	15.686	1	1	3	1	2	1	1	1	1	1	2	2	1	0	61.85	61.85
501	1	1	2	1	1	9	1	1	22.2	1.23	14.6738	1	1	1	1	1	1	2	2	1	2	2	1	2	2	0	9	22.2	1.23	14.6738	1	1	3	1	1	1	1	1	2	1	1	2	1	0	65.9	65.9
502	1	1	2	1	2	10	1	1	31.1	1.45	14.7919	1	1	1	1	1	1	1	2	2	1	2	1	2	2	0	10	31.1	1.45	14.7919	1	1	3	1	1	1	1	2	1	1	1	1	1	0	67.69	67.69
503	1	1	2	1	2	10	1	1	34.1	1.43	16.6756	3	1	2	1	2	1	1	2	1	1	2	1	2	1	0	10	34.1	1.43	16.6756	1	2	2	2	1	1	1	1	1	1	1	1	2	0	70.04	70.04
504	1	1	2	1	3	11	1	1	28.7	1.4	14.6429	3	1	2	1	2	1	1	2	1	1	2	1	2	1	0	11	28.7	1.4	14.6429	1	2	2	2	1	2	1	1	1	1	1	1	1	0	72.26	72.26
505	1	1	2	1	1	9	1	1	23.3	1.32	13.3724	2	1	1	1	3	3	1	2	1	2	2	1	2	1	0	9	23.3	1.32	13.3724	1	1	3	2	1	1	1	1	2	1	1	1	1	0	74.33	74.33
506	1	1	2	1	2	10	1	1	29.1	1.35	15.9671	1	1	1	1	3	1	1	2	2	1	2	2	2	1	0	10	29.1	1.35	15.9671	1	1	3	2	1	1	1	1	1	1	1	1	2	0	55.38	55.38
507	1	1	2	1	1	9	1	1	20.4	1.24	13.2674	1	1	1	1	3	1	1	2	1	1	2	2	2	1	0	9	20.4	1.24	13.2674	1	1	1	2	1	1	1	1	1	1	2	1	1	0	55.9	55.9
508	1	1	2	1	1	9	1	1	33.3	1.3	19.7041	1	2	1	1	2	2	1	2	1	1	2	2	2	1	1	9	33.3	1.3	19.7041	2	1	2	1	1	1	1	1	1	1	1	2	1	1	57.9	57.9
509	1	1	2	1	3	11	1	1	27.4	1.32	15.7254	2	1	1	3	1	1	1	2	1	1	2	2	2	1	0	11	27.4	1.32	15.7254	1	1	3	1	1	1	1	1	1	1	1	1	2	0	57.29	56
510	1	1	2	1	1	9	1	1	20.8	1.21	14.2067	1	1	1	3	1	3	2	2	2	1	2	2	2	1	0	9	20.8	1.21	14.2067	1	1	3	1	3	1	1	1	1	1	2	1	2	0	60.84	59
511	1	1	2	1	4	12	2	1	28.1	1.39	14.5438	1	1	1	1	1	2	1	2	1	1	2	2	2	1	0	12	28.1	1.39	14.5438	1	1	2	1	1	1	1	2	1	1	1	2	2	0	62.2	61
512	1	1	2	1	3	11	1	1	34.1	1.42	16.9113	1	1	1	1	1	2	1	2	1	1	2	2	2	1	0	11	34.1	1.42	16.9113	1	1	2	1	1	1	2	1	1	2	1	2	2	0	64.6	64.6
513	1	1	2	1	4	12	2	1	36.4	1.35	19.9726	1	1	1	1	2	2	2	2	2	2	2	2	2	1	0	12	36.4	1.35	19.9726	1	1	2	1	1	1	2	2	2	1	2	1	1	0	65.16	65.16
514	1	1	2	1	2	10	1	1	30.8	1.39	15.9412	1	1	1	1	2	2	2	1	1	1	2	2	2	1	0	10	30.8	1.39	15.9412	1	1	1	2	2	2	2	1	1	2	1	1	1	0	65.84	65.84
515	1	1	2	1	1	9	1	1	29.4	1.3	17.3964	2	1	1	1	1	3	1	1	1	1	2	2	2	1	0	9	29.4	1.3	17.3964	1	1	3	1	1	2	1	1	1	1	1	2	1	0	67.54	67.54
516	1	1	2	1	3	11	1	1	25.4	1.31	14.801	2	1	1	1	1	1	2	2	1	2	2	2	2	1	0	11	25.4	1.31	14.801	1	1	3	1	1	2	1	1	2	1	1	2	1	0	70.1	70.1
517	1	1	2	1	2	10	1	1	21.8	1.28	13.3057	2	1	1	1	1	1	1	2	1	1	2	2	2	1	0	10	21.8	1.28	13.3057	1	1	3	1	1	1	1	1	1	1	1	1	1	0	78.7	78.7
518	1	1	2	1	2	10	1	1	46.3	1.36	25.0324	1	3	3	1	2	1	1	2	2	1	2	2	2	1	1	10	46.3	1.36	25.0324	3	3	1	2	1	1	1	2	1	1	1	2	1	1	93.98	92
519	1	1	2	1	3	11	1	1	57.1	1.41	28.7209	1	3	3	1	1	3	2	2	2	2	2	2	2	1	1	11	57.1	1.41	28.7209	3	3	1	1	3	1	1	1	2	1	2	2	1	1	68.58	67
520	1	1	2	1	1	9	1	1	22.2	1.29	13.3405	1	1	3	1	2	2	1	2	2	1	2	2	2	1	0	9	22.2	1.29	13.3405	1	3	3	1	2	1	1	1	1	1	2	1	1	0	73.66	72
521	1	1	2	1	4	12	2	1	30	1.38	15.753	1	1	2	3	1	3	2	1	1	1	2	2	2	1	0	12	30	1.38	15.753	1	2	3	1	1	1	1	1	1	1	1	2	1	0	93.98	92
522	1	1	2	1	1	9	1	1	22.7	1.25	14.528	1	1	2	1	1	2	2	1	1	1	2	2	2	1	0	9	22.7	1.25	14.528	1	2	3	1	1	1	1	1	1	2	1	1	1	0	71.12	71.12
523	1	1	2	1	1	9	1	1	21.8	1.27	13.516	2	1	2	1	1	2	1	2	2	1	2	2	2	1	0	9	21.8	1.27	13.516	1	2	3	1	1	1	1	2	1	2	1	1	2	0	86.36	86.36
524	1	1	2	1	1	9	1	1	21.3	1.23	14.0789	2	1	1	1	1	1	2	2	1	1	2	2	2	1	0	9	21.3	1.23	14.0789	1	1	3	1	1	1	1	2	1	1	1	2	2	0	76.2	76.2
525	1	1	2	1	3	11	1	1	30.2	1.34	16.8189	1	1	2	3	1	2	1	1	1	1	2	2	2	1	0	11	30.2	1.34	16.8189	1	2	3	1	2	1	1	1	1	1	2	1	2	0	68.58	68.58
526	1	1	2	1	1	9	1	1	23.4	1.27	14.508	1	1	2	3	1	1	1	1	1	1	2	2	2	1	0	9	23.4	1.27	14.508	1	1	3	1	1	1	2	1	1	1	2	1	1	0	63.5	63.5
527	1	1	2	1	2	10	1	1	29	1.35	15.9122	1	1	1	1	1	2	1	2	2	1	2	2	2	1	0	10	29	1.35	15.9122	1	1	3	1	2	2	2	2	1	1	2	2	1	0	66.4	66.4
528	1	1	2	1	1	9	1	1	31.9	1.36	17.247	1	1	1	3	1	2	1	2	2	2	2	2	2	1	0	9	31.9	1.36	17.247	1	1	3	1	2	1	2	1	2	1	2	2	1	0	57.26	57.26
529	1	1	2	1	1	9	1	1	23.3	1.32	13.3724	1	1	1	1	1	2	1	2	2	1	2	2	2	1	0	9	23.3	1.32	13.3724	1	1	1	1	1	1	1	1	1	1	1	1	1	0	58.68	58.68
530	1	1	2	1	7	15	2	7	47.9	1.5	21.2889	1	1	1	1	2	2	1	1	1	1	2	2	2	1	0	15	47.9	1.5	21.2889	1	1	1	2	2	2	2	1	1	1	2	2	1	0	60.99	60.99
531	1	1	2	1	7	15	2	7	41.8	1.49	18.828	1	1	1	1	1	2	2	2	2	1	2	2	2	1	0	15	41.8	1.49	18.828	1	1	1	1	1	1	1	1	1	1	1	2	1	0	61.85	61.85
532	1	1	2	1	7	15	2	7	45.2	1.64	16.8055	1	1	3	1	1	1	1	2	2	2	2	2	2	1	0	15	45.2	1.64	16.8055	1	3	3	1	1	1	1	1	2	2	1	1	1	0	65.9	65.9
533	1	1	2	1	9	17	2	7	71.8	1.7	24.8443	1	2	1	3	1	2	1	2	2	2	2	2	2	1	1	17	79.3	1.84	23.4227	1	1	3	1	2	1	1	2	2	1	1	2	1	0	67.69	67.69
534	1	1	2	1	7	15	2	7	44	1.52	19.0443	1	1	1	1	1	1	1	2	2	1	2	2	2	1	0	15	44	1.52	19.0443	1	1	2	1	1	1	1	2	1	1	1	1	1	0	70.04	70.04
535	1	1	2	1	7	15	2	7	57.6	1.52	24.9307	1	2	2	1	1	3	1	2	2	1	2	2	2	1	1	15	57.6	1.52	24.9307	2	1	3	1	3	1	1	1	1	1	2	2	1	1	72.26	72.26
536	1	1	2	1	7	15	2	7	41.1	1.6	16.0547	1	1	2	1	1	1	1	2	2	1	2	2	2	1	0	15	41.1	1.6	16.0547	1	1	2	1	1	1	1	1	1	1	1	1	1	0	74.33	74.33
537	1	1	2	1	8	16	2	7	47	1.64	17.4747	1	1	2	1	1	3	2	2	2	1	2	2	1	2	0	16	47	1.64	17.4747	1	2	2	1	3	1	2	1	1	2	1	1	1	0	55.38	55.38
538	1	1	2	1	7	15	2	7	42.1	1.61	16.2417	1	1	2	1	1	2	1	2	2	1	2	2	2	1	0	15	42.1	1.61	16.2417	1	2	2	1	1	1	1	1	1	1	2	1	2	0	55.9	55.9
539	1	1	2	1	9	17	2	7	89.5	1.81	27.3191	2	2	1	1	2	1	1	2	2	1	2	2	1	2	1	17	89.5	1.81	27.3191	2	1	2	2	1	1	1	1	1	1	1	1	2	1	57.9	57.9
540	1	1	2	1	7	15	2	7	46.7	1.57	18.946	2	1	3	1	1	2	1	2	2	1	2	2	2	1	0	15	46.7	1.57	18.946	1	3	3	1	1	1	1	2	1	2	1	2	1	0	57.29	56
541	1	1	2	1	8	16	2	7	38.8	1.6	15.1562	1	1	1	1	2	2	1	2	2	1	2	1	2	1	0	16	38.8	1.6	15.1562	1	1	2	2	1	2	1	1	1	2	1	2	1	0	60.84	59
542	1	1	2	1	7	15	2	7	42.8	1.57	17.3638	2	1	1	1	1	3	1	2	2	1	2	1	2	1	0	15	42.8	1.57	17.3638	1	1	2	1	1	1	1	1	1	1	2	1	1	0	62.2	61
543	1	1	2	1	7	15	2	7	49.4	1.58	19.7885	1	1	1	1	1	1	1	2	2	1	2	1	2	1	0	15	49.4	1.58	19.7885	1	1	2	1	1	1	1	2	1	1	1	1	1	0	64.6	64.6
544	1	1	2	1	5	13	2	5	40.2	1.47	18.6034	1	1	1	1	1	1	1	2	2	1	2	1	2	1	0	13	40.2	1.47	18.6034	1	1	2	1	1	1	1	1	1	1	1	2	1	0	65.16	65.16
545	1	1	2	1	6	14	2	5	40.2	1.54	16.9506	1	1	1	1	1	3	1	2	2	1	2	1	2	2	0	14	40.2	1.54	16.9506	1	1	2	1	1	1	1	1	1	1	1	1	2	0	65.84	65.84
546	1	1	2	1	7	15	2	5	53.3	1.61	20.5625	1	1	1	1	1	1	2	2	2	1	2	1	2	2	0	15	53.3	1.61	20.5625	1	1	2	1	1	2	1	1	1	1	2	1	1	0	67.54	67.54
547	1	1	2	1	7	15	2	5	45.9	1.55	19.1051	1	1	2	1	1	2	1	2	2	1	2	1	1	2	0	15	45.9	1.55	19.1051	1	2	2	1	1	1	2	2	1	2	1	2	1	0	70.1	70.1
548	1	1	2	1	7	15	2	5	59.6	1.47	27.5811	1	3	2	1	1	3	1	2	2	1	2	2	2	2	1	15	59.6	1.47	27.5811	3	2	2	1	3	1	1	1	1	2	1	2	1	1	78.7	78.7
549	1	1	2	1	7	15	2	5	49.7	1.52	21.5114	1	1	1	3	1	1	1	2	2	1	2	2	1	2	0	15	49.7	1.52	21.5114	1	1	3	1	1	1	1	2	1	1	2	1	1	0	93.98	92
550	1	1	2	1	6	14	2	5	49.7	1.62	18.9377	1	1	1	1	3	1	1	2	2	1	2	2	1	2	0	14	49.7	1.62	18.9377	1	1	3	2	1	1	2	1	1	2	1	1	2	0	68.58	67
551	1	1	2	1	6	14	2	5	40.2	1.6	15.7031	1	1	1	3	1	1	1	2	2	1	2	2	2	2	0	14	40.2	1.6	15.7031	1	1	3	1	1	1	2	2	1	1	1	2	1	0	73.66	72
552	1	1	2	1	6	14	2	5	36.8	1.52	15.928	1	1	2	1	3	3	2	2	2	2	2	2	1	2	0	14	36.8	1.52	15.928	1	2	2	2	1	2	2	1	2	1	1	1	1	0	93.98	92
553	1	1	2	1	5	13	2	5	36.1	1.57	14.6456	1	1	2	1	3	2	2	2	2	1	2	2	1	2	0	13	36.1	1.57	14.6456	1	2	2	1	2	1	2	2	1	1	1	2	1	0	71.12	71.12
554	1	1	2	1	7	15	2	5	39.2	1.53	16.7457	1	1	2	1	3	2	2	2	2	1	2	2	1	2	0	15	39.2	1.53	16.7457	1	2	1	1	2	1	1	1	1	2	1	2	2	0	86.36	86.36
555	1	1	2	1	6	14	2	5	44.8	1.56	18.4089	1	1	2	1	1	3	2	1	1	2	2	2	1	2	0	14	44.8	1.56	18.4089	1	2	2	1	3	2	1	1	2	1	1	2	1	0	76.2	76.2
556	1	1	2	1	5	13	2	5	38.1	1.48	17.3941	1	1	2	2	1	1	2	1	2	1	2	2	2	1	0	13	38.1	1.48	17.3941	1	2	2	1	1	1	1	1	1	1	2	1	2	0	68.58	68.58
557	1	1	2	1	7	15	2	5	37.1	1.55	15.4422	1	1	2	1	2	1	2	2	2	1	2	2	2	1	0	15	37.1	1.55	15.4422	1	1	2	2	1	2	1	1	1	2	1	2	1	0	63.5	63.5
558	1	1	2	1	5	13	2	5	32	1.49	14.4138	1	1	2	1	2	2	2	2	2	1	2	2	2	1	0	13	32	1.49	14.4138	1	1	3	2	2	2	2	1	1	1	1	2	1	0	66.4	66.4
559	1	1	2	1	8	16	2	6	65.9	1.66	23.9149	1	1	1	1	3	1	2	1	2	1	2	2	2	1	0	16	65.9	1.66	23.9149	1	1	3	2	1	1	2	2	1	1	1	2	2	0	57.26	57.26
560	1	1	2	1	6	14	2	6	57.6	1.5	25.6	1	2	3	1	3	2	1	1	2	1	2	2	2	1	1	14	57.6	1.5	25.6	2	3	2	1	2	1	1	1	1	1	1	2	1	1	58.68	58.68
561	1	1	2	1	8	16	2	6	68	1.51	29.8233	1	3	2	3	1	2	2	2	2	1	2	2	2	1	1	16	68	1.51	29.8233	3	1	3	1	2	1	1	2	1	1	1	2	2	1	60.99	60.99
562	1	1	2	1	7	15	2	6	66.1	1.61	25.5006	1	2	1	1	3	3	1	1	2	1	2	2	2	1	1	15	66.1	1.61	25.5006	2	1	3	3	1	1	1	1	1	1	2	1	2	1	61.85	61.85
563	1	1	2	1	8	16	2	6	67.3	1.6	26.2891	1	2	1	1	2	2	1	1	2	1	2	2	2	1	1	16	67.3	1.6	26.2891	2	1	3	2	2	1	1	1	1	1	1	#NULL!	#NULL!	1	65.9	65.9
564	1	1	2	1	9	17	2	6	87.9	1.8	27.1296	2	2	1	1	1	1	1	2	1	1	2	2	2	1	1	17	87.9	1.8	27.1296	2	1	3	1	1	1	1	1	1	1	2	1	2	1	67.69	67.69
565	1	1	2	1	8	16	2	6	68.2	1.69	23.8787	3	1	3	1	1	1	1	1	1	2	2	2	2	1	0	16	68.2	1.69	23.8787	1	3	2	1	1	1	1	1	2	2	1	2	1	0	70.04	70.04
566	1	1	2	1	9	17	2	6	69	1.55	28.7201	2	2	3	3	1	3	2	2	1	1	2	2	2	1	1	17	69	1.55	28.7201	2	3	3	1	1	1	1	1	1	1	1	2	1	1	72.26	72.26
567	1	1	2	1	7	15	2	6	52.8	1.57	21.4207	1	1	1	1	3	1	2	1	1	1	2	2	2	1	0	15	52.8	1.57	21.4207	1	1	3	3	1	1	1	2	1	1	2	1	1	0	74.33	74.33
568	1	1	2	1	6	14	2	6	42.3	1.57	17.1609	2	1	1	1	3	1	1	2	2	1	2	2	2	1	0	14	42.3	1.57	17.1609	1	1	3	3	1	1	1	1	1	1	2	1	1	0	55.38	55.38
569	1	1	2	1	5	13	2	6	43	1.53	18.369	2	1	1	1	1	1	1	1	1	2	2	2	2	1	0	13	43	1.53	18.369	1	1	1	1	1	1	1	1	2	1	1	2	1	0	55.9	55.9
570	1	1	2	1	5	13	2	4	40.8	1.5	18.1333	1	1	1	1	2	1	2	1	1	1	2	2	1	2	0	13	40.8	1.5	18.1333	1	1	3	2	1	1	1	1	1	1	1	1	1	0	57.9	57.9
571	2	1	2	1	4	12	2	4	44.1	1.56	18.1213	2	1	1	1	2	1	1	1	1	2	2	2	2	1	0	12	44.1	1.56	18.1213	1	1	1	2	1	2	2	2	1	1	2	2	1	0	57.29	65.16
572	2	1	2	1	4	12	2	4	33.1	1.53	14.1399	2	1	1	3	1	2	2	2	2	2	2	2	2	1	0	12	33.1	1.53	14.1399	1	1	3	1	2	2	2	1	1	2	2	1	2	0	60.84	65.84
573	2	1	2	1	5	13	2	4	39.4	1.5	17.5111	2	1	1	3	1	2	1	1	1	2	2	2	2	1	0	13	39.4	1.5	17.5111	1	1	3	1	2	1	2	1	1	2	2	2	1	0	62.2	65.84
574	2	1	2	1	6	14	2	4	59.6	1.52	25.7964	2	2	1	3	2	3	2	2	2	2	2	2	2	1	1	14	59.6	1.52	25.7964	2	1	3	2	3	1	1	1	1	1	2	2	1	1	64.6	70.1
575	2	1	2	1	5	13	2	4	43.7	1.55	18.1894	2	1	2	3	1	3	1	2	2	2	2	2	2	1	0	13	43.7	1.55	18.1894	1	2	3	1	3	1	2	2	1	2	1	2	1	0	65.16	65.16
576	2	1	2	1	4	12	2	4	45.7	1.48	20.8638	2	1	1	3	1	1	1	2	2	1	2	2	1	2	0	12	45.7	1.48	20.8638	1	1	3	3	1	2	1	1	1	1	1	2	2	0	65.84	65.84
577	2	1	2	1	7	15	2	4	40.3	1.52	17.4429	2	1	2	3	1	1	2	2	2	1	2	2	2	1	0	15	40.3	1.52	17.4429	1	2	3	1	1	1	2	2	1	1	1	2	1	0	67.54	65.84
578	2	1	2	1	5	13	2	4	41.9	1.46	19.6566	2	1	1	1	2	1	1	1	1	2	2	2	2	1	0	13	41.9	1.46	19.6566	1	1	1	2	1	2	1	2	1	1	2	1	1	0	70.1	70.1
579	2	1	2	1	5	13	2	4	51	1.56	20.9566	2	1	1	3	2	1	1	2	2	2	2	2	2	1	0	13	51	1.56	20.9566	1	1	3	2	1	1	2	1	2	1	2	2	1	0	61.85	78.7
580	2	1	2	1	6	14	2	7	61.5	1.73	20.5486	2	1	1	1	2	1	1	2	1	2	2	2	#NULL!	#NULL!	0	14	61.5	1.73	20.5486	1	1	1	2	1	1	2	2	1	1	2	2	1	0	93.98	92
581	2	1	1	1	8	16	2	7	78.6	1.79	24.5311	2	2	1	1	1	2	1	2	1	2	2	2	#NULL!	#NULL!	1	16	78.6	1.79	24.5311	2	1	1	1	2	2	2	2	2	1	2	2	1	1	68.58	67
582	2	1	2	1	9	17	2	7	64.1	1.68	22.7112	2	1	1	1	1	2	1	1	1	2	2	2	#NULL!	#NULL!	0	17	87.6	1.64	32.5699	3	1	1	1	2	1	1	1	1	2	2	1	1	1	73.66	72
583	2	1	2	1	8	16	2	7	44.8	1.63	16.8618	2	1	1	3	1	1	1	1	2	2	2	2	#NULL!	#NULL!	0	16	44.8	1.63	16.8618	1	2	3	3	1	2	2	1	1	1	2	2	1	0	93.98	92
584	2	1	2	1	7	15	2	7	52.2	1.6	20.3906	2	1	1	1	1	2	1	2	2	2	2	2	#NULL!	#NULL!	0	15	52.2	1.6	20.3906	1	2	1	1	2	2	2	2	1	1	1	2	1	0	71.12	76.2
585	2	1	2	1	7	15	2	7	59.8	1.62	22.7862	2	1	1	1	1	1	1	2	1	1	2	2	#NULL!	#NULL!	0	15	59.8	1.62	22.7862	1	2	1	1	1	2	2	2	1	1	1	1	2	0	86.36	86.36
586	2	1	2	1	7	15	2	7	51	1.64	18.9619	2	1	1	1	2	1	2	1	1	1	2	2	#NULL!	#NULL!	0	15	51	1.64	18.9619	1	2	1	2	1	1	1	1	1	1	2	2	1	0	76.2	76.2
587	2	1	2	1	7	15	2	7	49.5	1.66	17.9634	2	1	2	3	2	2	2	2	2	1	2	2	#NULL!	#NULL!	0	15	49.5	1.66	17.9634	1	2	3	2	2	1	1	1	1	1	2	2	2	0	68.58	68.58
588	2	1	1	1	8	16	2	7	79.3	1.84	23.4227	2	1	2	1	2	1	2	2	1	1	2	2	#NULL!	#NULL!	0	16	79.3	1.84	23.4227	1	2	1	2	1	2	1	1	1	2	2	1	1	0	63.5	63.5
589	2	1	1	1	9	17	2	7	39.6	1.6	15.4687	2	1	1	1	1	1	2	2	2	2	2	2	#NULL!	#NULL!	0	17	66.9	1.61	25.8092	3	2	1	1	1	2	2	2	1	1	2	2	1	1	66.4	66.4
590	2	1	2	1	7	15	2	6	58	1.57	23.5304	2	2	1	2	1	1	2	2	2	2	1	2	1	2	1	15	58	1.57	23.5304	2	2	2	1	1	1	2	1	2	1	2	2	1	1	57.26	92
591	2	1	2	1	6	14	2	6	60.7	1.6	23.7109	2	2	3	1	3	3	2	2	2	2	1	2	2	1	1	14	60.7	1.6	23.7109	2	3	1	3	3	1	1	1	2	1	1	2	2	1	58.68	58.68
592	2	1	2	2	8	16	2	6	55.8	1.48	25.4748	2	2	1	1	3	2	2	2	1	2	1	2	2	1	1	16	55.8	1.48	25.4748	2	2	1	3	2	2	1	1	1	2	1	2	1	1	60.99	60.99
593	2	1	2	1	6	14	2	6	62.9	1.56	25.8465	2	3	2	1	1	3	2	1	1	2	1	2	2	1	1	14	62.9	1.56	25.8465	3	2	1	1	3	1	2	1	1	2	1	2	2	1	61.85	61.85
594	2	1	2	1	7	15	2	6	59.6	1.58	23.8744	2	2	2	1	1	2	2	2	1	2	1	2	2	1	1	15	59.6	1.58	23.8744	2	1	1	1	2	1	2	1	1	2	2	1	1	1	65.9	65.9
595	2	1	2	1	8	16	2	6	68.1	1.67	24.4182	2	2	1	1	1	1	2	2	2	2	1	2	2	1	1	16	68.1	1.67	24.4182	2	1	1	1	1	2	2	2	1	1	2	2	1	1	67.69	67.69
596	2	1	1	1	9	17	2	6	46.6	1.67	16.7091	2	1	1	1	2	1	2	1	2	1	1	2	2	1	0	17	73.7	1.68	26.1125	3	1	1	2	1	2	2	2	1	2	2	1	1	1	70.04	67.69
597	2	1	1	1	6	14	2	6	36.1	1.55	15.026	2	1	1	1	2	1	1	2	2	1	2	2	2	1	0	14	36.1	1.55	15.026	1	1	1	2	1	2	1	1	1	2	2	2	1	0	72.26	67.69
598	2	1	2	1	3	11	1	2	24.8	1.32	14.2332	2	1	1	1	3	2	1	2	1	1	2	2	2	1	0	11	24.8	1.32	14.2332	1	1	1	3	2	2	2	2	1	2	1	2	1	0	74.33	74.33
599	2	1	2	1	3	11	1	2	43.6	1.45	20.7372	2	2	1	1	1	2	1	2	1	1	2	2	2	1	1	11	43.6	1.45	20.7372	2	1	1	1	2	1	1	1	1	1	2	2	2	1	55.38	54
600	2	1	2	1	3	11	1	2	25.2	1.43	12.3233	2	1	2	2	3	1	1	2	2	1	2	2	2	1	0	11	25.2	1.43	12.3233	1	1	2	3	1	1	1	1	1	1	2	1	2	0	55.9	65.16
601	2	1	2	1	3	11	1	2	47.3	1.54	19.9443	2	1	2	1	1	1	1	2	2	1	2	2	2	1	0	11	47.3	1.54	19.9443	1	1	2	2	1	2	2	1	1	1	2	2	2	0	57.9	65.84
602	2	1	1	1	3	11	1	2	35.3	1.51	15.4818	2	1	1	1	1	1	1	2	1	1	2	2	2	1	0	11	35.3	1.51	15.4818	1	1	1	1	1	1	1	1	1	1	2	1	2	0	57.29	67.54
603	2	1	2	1	3	11	1	2	56.6	1.48	25.84	2	3	2	1	3	3	2	2	2	2	2	2	2	2	1	11	56.6	1.48	25.84	3	2	2	3	3	2	2	2	1	2	1	1	2	1	60.84	92
604	2	1	2	1	2	10	1	1	36.8	1.41	18.5101	2	1	1	1	1	1	1	1	2	2	2	2	2	2	0	10	36.8	1.41	18.5101	1	1	1	1	1	2	2	1	1	1	2	1	2	0	62.2	78.7
605	2	1	2	1	2	10	1	1	24.5	1.35	13.4431	2	1	1	2	3	1	1	2	1	2	2	2	2	2	0	10	24.5	1.35	13.4431	1	2	2	3	1	1	1	2	1	2	1	2	1	0	64.6	92
606	2	1	2	1	1	9	1	1	25.6	1.32	14.6924	2	1	3	3	3	1	1	2	2	2	2	2	2	2	0	9	25.6	1.32	14.6924	1	3	3	3	1	2	2	1	1	2	2	1	1	0	65.16	65.16
607	2	1	2	1	2	10	1	1	24.3	1.29	14.6025	2	1	1	3	1	1	1	2	2	2	1	2	2	2	0	10	24.3	1.29	14.6025	1	2	3	3	1	2	1	1	1	2	1	1	2	0	65.84	65.84
608	2	1	2	1	2	10	1	1	34.1	1.43	16.6756	2	1	1	1	3	1	1	1	1	1	1	2	2	2	0	10	34.1	1.43	16.6756	1	2	1	3	3	1	1	1	1	1	2	1	2	0	67.54	54
609	2	1	2	1	1	9	1	2	27.2	1.385	14.1798	2	1	1	1	1	1	1	2	2	1	1	2	2	2	0	9	27.2	1.385	14.1798	1	2	1	1	1	1	2	2	1	1	2	2	2	0	70.1	65.16
610	2	1	2	1	1	9	1	1	30.5	1.27	18.91	2	2	1	1	3	2	1	2	2	2	1	1	2	2	1	9	30.5	1.27	18.91	2	2	1	3	2	1	1	1	2	2	1	2	1	1	78.7	65.84
611	2	1	2	1	2	10	1	1	27	1.38	14.1777	2	1	1	1	1	1	2	2	2	2	1	1	2	2	0	10	27	1.38	14.1777	1	2	1	1	1	2	2	2	1	2	2	1	1	0	93.98	67.54
612	2	1	2	1	2	10	1	1	31	1.42	15.3739	2	1	3	3	1	1	1	1	1	2	1	1	2	2	0	10	31	1.42	15.3739	1	3	3	2	1	2	2	1	2	1	1	2	2	0	68.58	70.1
613	2	1	1	1	3	11	1	2	37.2	1.51	16.3151	2	1	2	1	3	2	1	1	1	2	2	1	2	1	0	11	37.2	1.51	16.3151	1	2	2	3	2	1	2	2	1	2	2	1	2	0	73.66	78.7
614	2	1	1	1	3	11	1	2	37.6	1.45	17.8835	2	1	1	1	2	2	1	1	1	2	2	1	2	1	0	11	37.6	1.45	17.8835	1	1	1	2	2	1	2	1	1	2	2	1	1	0	93.98	92
615	2	1	1	1	3	11	1	2	39	1.43	19.0718	2	1	1	1	1	1	1	1	1	2	2	1	2	1	0	11	39	1.43	19.0718	1	1	1	1	1	1	1	1	1	2	2	2	1	0	71.12	71.12
616	2	1	1	1	3	11	1	2	30.3	1.3	17.929	2	1	2	1	2	1	1	1	1	2	2	1	2	1	0	11	30.3	1.3	17.929	1	2	1	2	1	1	1	1	1	1	2	2	1	0	86.36	86.36
617	2	1	1	1	3	11	1	2	28.8	1.42	14.2829	2	1	1	1	2	2	1	1	2	2	2	2	2	1	0	11	28.8	1.42	14.2829	1	1	1	2	2	1	1	1	2	2	1	2	1	0	76.2	76.2
618	2	1	1	1	3	11	1	2	33.2	1.52	14.3698	2	1	1	1	2	2	2	2	2	1	2	2	2	1	0	11	33.2	1.52	14.3698	1	1	1	2	2	2	2	1	1	1	2	2	1	0	68.58	68.58
619	2	1	1	1	3	11	1	2	27.2	1.4	13.8776	2	1	1	3	1	2	1	1	1	1	2	2	2	1	0	11	27.2	1.4	13.8776	1	1	3	3	2	2	1	2	1	1	1	2	1	0	63.5	54
620	2	1	1	1	3	11	1	2	46.2	1.5	20.5333	1	2	2	1	3	2	1	1	1	2	2	2	2	1	1	11	46.2	1.5	25.5017	2	2	1	3	2	2	2	1	2	1	1	2	2	1	66.4	65.16
621	2	1	2	1	3	11	1	2	27.9	1.43	13.6437	2	1	1	1	2	2	1	1	1	1	2	2	2	1	0	11	27.9	1.43	13.6437	1	1	1	2	2	2	1	1	1	1	2	2	1	0	57.26	65.84
622	2	1	2	1	3	11	1	2	36.7	1.48	16.7549	2	1	2	3	1	2	1	1	1	2	2	2	2	1	0	11	36.7	1.48	16.7549	1	2	3	1	2	2	2	2	1	1	2	2	2	0	58.68	67.54
623	2	1	2	1	3	11	1	2	24.1	1.35	13.2236	2	1	1	1	1	1	1	2	1	2	1	2	2	1	0	11	24.1	1.35	13.2236	1	1	1	1	1	1	2	1	1	2	2	1	1	0	60.99	70.1
624	2	1	2	1	7	15	2	6	48.5	1.57	19.6763	2	1	1	3	1	1	1	1	2	2	1	2	2	1	0	15	48.5	1.57	19.6763	1	1	3	3	1	2	1	1	1	2	1	2	1	0	61.85	78.7
625	2	1	2	1	7	15	2	6	47	1.7	16.263	2	1	1	1	1	1	1	1	2	2	1	2	2	2	0	15	47	1.7	16.263	1	1	1	1	1	1	2	1	1	2	2	1	1	0	65.9	92
626	2	1	2	1	7	15	2	6	51	1.66	18.5078	2	1	1	1	1	1	2	2	2	2	1	2	2	2	0	15	51	1.66	18.5078	1	1	1	1	1	1	1	1	1	1	1	2	1	0	67.69	67.69
627	2	1	2	1	7	15	2	6	70.7	1.67	25.3505	2	3	1	1	3	1	2	1	1	1	1	2	1	2	1	15	70.7	1.67	25.3505	3	1	1	3	3	1	2	1	1	1	2	1	1	1	70.04	67.69
628	2	1	1	1	7	15	2	6	44.3	1.66	16.0764	2	1	1	3	1	1	1	1	1	1	1	2	2	2	0	15	44.3	1.66	16.0764	1	1	3	3	1	2	1	1	1	2	1	2	1	0	72.26	67.69
629	2	1	1	1	6	14	2	6	49.6	1.64	18.4414	2	1	1	1	1	3	1	1	2	2	1	2	2	2	0	14	49.6	1.64	18.4414	1	1	1	1	3	1	2	2	2	1	2	2	2	0	74.33	65.16
630	2	1	1	1	6	14	2	6	44	1.67	15.7768	2	1	1	3	1	3	2	2	2	1	1	2	2	2	0	14	44	1.67	15.7768	1	1	3	3	3	1	1	2	1	2	2	1	1	0	55.38	65.84
631	2	1	1	1	8	16	2	6	73.7	1.7	25.5017	2	2	1	1	3	2	1	1	2	2	2	2	2	2	1	16	73.7	1.7	25.5017	2	1	1	3	2	1	2	2	2	1	1	2	1	1	55.9	67.54
632	2	1	1	1	9	17	2	6	39.8	1.61	15.3543	2	1	1	1	2	1	1	2	1	1	2	2	2	2	0	17	78	1.565	31.8468	3	1	1	2	1	1	2	2	1	1	1	2	2	1	57.9	70.1
633	2	1	1	1	8	16	2	6	78.6	1.79	24.5311	2	2	1	1	1	2	1	2	1	1	2	2	2	2	1	16	78.6	1.79	24.5311	2	1	1	1	2	2	2	2	1	1	2	2	1	1	57.29	78.7
634	2	1	1	1	8	16	2	6	78.9	1.762	25.4135	2	2	1	3	1	2	2	2	2	1	2	2	2	2	1	16	78.9	1.762	25.4135	2	2	3	3	2	1	1	1	1	1	2	2	1	1	60.84	92
635	2	1	1	1	6	14	2	6	31.9	1.44	15.3839	2	1	1	1	1	3	1	2	1	1	2	2	2	1	0	14	31.9	1.44	15.3839	1	2	1	1	3	1	2	1	1	2	1	2	1	0	62.2	61
636	2	1	1	1	7	15	2	6	45.6	1.59	18.0373	2	1	1	2	1	1	1	2	1	1	2	2	2	1	0	15	45.6	1.59	18.0373	1	2	2	1	1	2	2	2	1	1	2	2	1	0	64.6	64.6
637	2	1	1	1	6	14	2	6	56.1	1.6	21.9141	2	1	1	1	1	2	1	1	2	2	2	2	2	1	0	14	56.1	1.6	21.9141	1	2	1	1	2	2	1	2	2	1	1	2	2	0	65.16	61
638	2	1	1	1	9	17	2	6	79.6	1.74	26.2915	1	2	1	1	1	2	1	2	2	2	2	2	2	1	1	17	79.6	1.74	26.2915	2	2	1	1	2	1	2	2	2	1	2	2	2	1	65.84	64.6
639	2	1	1	1	5	13	2	6	43.1	1.54	18.1734	2	1	3	2	2	1	2	2	2	2	2	2	2	1	0	13	43.1	1.54	18.1734	1	3	2	2	1	2	2	2	2	1	1	2	2	0	67.54	67.54
640	2	1	1	1	5	13	2	6	59	1.69	20.6575	2	1	1	1	3	1	2	1	1	2	2	2	1	2	0	13	59	1.69	20.6575	1	2	1	3	1	1	2	1	2	1	1	2	1	0	70.1	70.1
641	2	1	1	1	7	15	2	6	47.7	1.64	17.735	2	1	1	1	1	2	2	2	1	2	1	2	2	1	0	15	47.7	1.64	17.735	1	2	1	1	2	1	1	1	2	1	2	2	2	0	78.7	78.7
642	2	1	1	1	7	15	2	6	55.1	1.67	19.7569	2	1	3	1	1	2	1	2	1	1	1	2	2	1	0	15	55.1	1.67	19.7569	1	1	3	1	2	1	1	1	1	2	2	1	1	0	93.98	92
643	2	1	1	1	6	14	2	6	59.2	1.71	20.2455	2	1	2	1	1	3	1	2	1	1	1	2	2	1	0	14	59.2	1.71	20.2455	1	2	1	1	3	1	2	2	1	2	1	2	2	0	68.58	67
644	2	1	1	1	7	15	2	6	48.8	1.7	16.8858	2	1	1	3	1	3	1	2	1	2	2	2	2	1	0	15	48.8	1.7	16.8858	1	1	3	3	3	2	1	2	1	2	2	1	1	0	73.66	72
645	2	1	1	1	6	14	2	6	35.2	1.57	14.2805	1	1	1	3	1	3	2	1	1	2	2	2	2	1	0	14	35.2	1.57	14.2805	1	1	3	3	3	1	1	2	1	2	2	1	2	0	93.98	92
646	2	1	1	1	7	15	2	6	36	1.6	14.0625	2	1	1	1	1	1	1	2	1	2	2	2	2	1	0	15	36	1.6	14.0625	1	1	1	1	1	2	2	2	1	1	2	2	1	0	71.12	92
647	2	1	1	1	7	15	2	6	36.9	1.59	14.5959	2	1	3	3	1	3	1	2	2	2	2	2	2	1	0	15	36.9	1.59	14.5959	1	1	3	2	3	1	1	1	1	2	1	2	1	0	86.36	86.36
648	2	1	1	1	8	16	2	6	76	1.68	26.9274	2	2	1	1	1	2	2	2	2	2	2	2	2	1	1	16	76	1.68	26.9274	2	1	1	1	2	2	2	2	2	2	2	1	2	1	76.2	76.2
649	2	1	1	1	6	14	2	6	67.2	1.62	25.6059	3	3	1	1	2	2	2	2	1	2	2	2	2	1	1	14	67.2	1.62	25.6059	3	1	1	2	2	1	1	1	1	1	2	2	1	1	68.58	68.58
650	2	1	1	1	7	15	2	6	40.4	1.45	19.2152	2	1	2	2	1	2	1	2	1	2	2	2	2	1	0	15	40.4	1.45	19.2152	1	2	2	2	2	1	1	1	2	2	1	2	1	0	63.5	63.5
651	2	1	1	1	8	16	2	6	59	1.54	24.8777	2	2	1	1	1	2	2	2	1	2	2	2	2	1	1	16	59	1.54	24.8777	2	1	1	1	2	1	2	2	2	1	1	2	2	1	66.4	65.16
652	2	1	2	1	7	15	2	6	79.9	1.78	25.2178	2	3	1	1	2	3	1	2	2	2	2	2	2	1	1	15	79.9	1.78	25.2178	3	1	1	2	3	2	2	2	1	2	1	2	1	1	57.26	65.84
653	2	1	2	1	5	13	2	6	43	1.48	19.6311	2	1	1	1	2	2	1	1	1	2	2	2	2	1	0	13	43	1.48	19.6311	1	1	1	2	2	2	2	2	1	2	2	1	2	0	58.68	67.54
654	2	1	2	1	4	12	2	6	27.8	1.41	13.9832	1	1	1	1	2	1	2	2	2	2	1	2	2	1	0	12	27.8	1.41	13.9832	1	1	1	2	1	2	2	2	1	1	2	2	2	0	60.99	61
655	2	1	1	1	5	13	2	4	44.6	1.51	19.5605	2	1	1	2	1	1	2	2	2	2	1	2	2	1	0	13	44.6	1.51	19.5605	1	1	2	1	1	1	2	1	2	1	2	2	1	0	61.85	64.6
656	2	1	2	1	5	13	2	4	40.6	1.48	18.5354	2	1	1	3	2	2	2	2	2	2	1	2	2	1	0	13	40.6	1.48	18.5354	1	1	3	2	2	2	2	2	1	1	2	2	2	0	65.9	92
657	2	1	2	1	5	13	2	4	35.2	1.54	14.8423	2	1	1	1	1	1	1	1	1	1	2	2	2	1	0	13	35.2	1.54	14.8423	1	1	1	1	1	1	1	2	1	1	2	1	1	0	67.69	67.69
658	2	1	2	1	5	13	2	4	40.3	1.47	18.5571	2	1	1	1	2	3	1	2	2	1	2	1	2	1	0	13	40.3	1.47	18.5571	1	1	1	2	3	1	2	2	1	1	2	2	1	0	70.04	92
659	2	1	1	1	5	13	2	4	33	1.49	14.8642	2	1	1	1	1	1	2	1	1	2	2	1	1	2	0	13	33	1.49	14.8642	1	1	1	1	1	1	2	2	2	1	2	2	1	0	72.26	61
660	2	1	2	1	5	13	2	4	33	1.51	14.473	2	1	1	2	2	3	1	2	2	1	2	1	2	1	0	13	33	1.51	14.473	1	1	2	2	3	1	2	2	1	1	2	2	1	0	74.33	64.6
661	2	1	1	1	6	14	2	4	41.6	1.62	15.8512	2	1	3	1	3	3	1	1	2	1	2	1	2	2	0	14	41.6	1.62	15.8512	1	1	3	3	3	1	1	1	1	2	2	2	1	0	55.38	51
662	2	1	1	1	5	13	2	4	38.4	1.49	17.2965	1	1	1	2	1	2	1	2	1	1	2	1	2	2	0	13	38.4	1.49	17.2965	1	1	2	1	2	2	2	1	1	2	1	2	2	0	55.9	55.9
663	2	1	1	1	4	12	2	4	34.2	1.47	15.8267	2	1	1	1	1	2	1	1	2	1	2	1	2	2	0	12	34.2	1.47	15.8267	1	1	1	1	2	1	2	2	1	1	2	2	2	0	57.9	65.16
664	2	1	1	1	5	13	2	4	49.7	1.69	17.4014	2	1	1	3	1	1	1	2	2	1	2	1	2	2	0	13	49.7	1.69	17.4014	1	1	3	3	1	2	1	2	1	2	2	1	1	0	57.29	65.84
665	2	1	1	1	3	11	1	4	33.2	1.45	15.7907	2	1	1	2	3	2	1	2	2	2	2	2	1	2	0	11	33.2	1.45	15.7907	1	1	2	3	2	1	2	1	1	2	2	1	1	0	60.84	67.54
666	2	1	1	1	7	15	2	4	43.6	1.56	17.9158	2	1	1	3	1	3	1	1	1	2	2	2	2	2	0	15	43.6	1.56	17.9158	1	1	3	1	3	1	2	2	1	2	1	2	1	0	62.2	70.1
667	2	1	1	1	5	13	2	4	30.5	1.43	14.9152	2	1	1	1	1	1	2	2	2	2	1	2	2	2	0	13	30.5	1.43	14.9152	1	1	1	1	1	1	2	2	1	1	2	2	2	0	64.6	78.7
668	2	1	1	1	7	15	2	4	36.3	1.44	17.5058	2	1	1	3	1	2	2	2	1	2	1	2	2	2	0	15	36.3	1.44	17.5058	1	1	3	1	2	1	2	2	1	2	2	1	1	0	65.16	92
669	2	1	1	1	9	17	2	9	87.3	1.8	26.9444	1	2	1	1	2	1	2	2	2	2	1	2	1	2	1	17	87.3	1.8	26.9444	2	1	1	2	1	1	1	1	1	1	2	2	1	1	65.84	61
670	2	1	1	1	9	17	2	9	45.3	1.67	16.243	2	1	2	1	1	2	2	1	1	1	2	2	1	2	0	17	45.3	1.67	16.243	1	2	1	1	2	1	2	1	1	2	2	1	1	0	67.54	64.6
671	2	1	2	1	9	17	2	9	52.1	1.73	17.4079	2	1	2	1	1	3	2	2	2	1	2	2	2	1	0	17	52.1	1.73	17.4079	1	2	1	1	3	1	2	1	1	2	1	2	1	0	70.1	70.1
672	2	1	1	1	9	17	2	9	48.8	1.71	16.6889	2	1	1	1	1	2	1	1	2	2	2	2	2	1	0	17	48.8	1.71	16.6889	1	1	1	1	2	1	2	1	2	1	2	2	1	0	78.7	78.7
673	2	1	2	1	9	17	2	9	47.8	1.65	17.5574	2	1	1	1	1	2	1	1	1	1	2	2	2	1	0	17	47.8	1.65	17.5574	1	1	1	1	2	1	2	2	1	1	2	2	1	0	93.98	61
674	2	1	2	1	9	17	2	9	46.3	1.62	17.6421	2	1	1	2	3	1	2	2	2	1	2	2	2	1	0	17	46.3	1.62	17.6421	1	1	2	3	1	1	1	2	1	2	1	2	1	0	68.58	64.6
675	2	1	2	1	9	17	2	9	48.7	1.54	20.5347	2	1	1	1	2	3	1	1	1	1	2	2	2	1	0	17	48.7	1.54	20.5347	1	1	1	2	3	1	1	1	1	2	2	2	1	0	73.66	64.6
676	2	1	1	1	8	16	2	8	73.7	1.7	25.5017	2	2	1	1	3	2	1	2	2	2	2	2	2	1	1	16	73.7	1.7	25.5017	2	1	1	3	2	1	2	2	2	1	1	2	1	1	93.98	92
677	2	1	2	1	9	17	2	8	61.6	1.69	21.5679	2	1	2	3	1	1	1	1	2	2	2	2	2	1	0	17	61.6	1.69	21.5679	1	2	3	1	1	1	2	2	1	1	1	2	1	0	71.12	71.12
678	2	1	1	1	8	16	2	8	78.6	1.79	24.5311	2	2	2	1	3	2	1	2	1	2	2	2	2	1	1	16	78.6	1.79	24.5311	2	2	1	3	2	2	1	2	2	1	2	2	1	1	86.36	86.36
679	2	1	2	1	8	16	2	8	42.9	1.67	15.3824	1	1	1	1	1	1	1	2	2	2	2	2	2	1	0	16	42.9	1.67	15.3824	1	1	1	1	1	2	1	2	1	1	2	1	2	0	76.2	76.2
680	2	1	2	1	9	17	2	8	64.1	1.68	22.7112	2	1	3	1	1	2	2	1	1	2	1	2	1	2	0	17	64.1	1.68	22.7112	1	3	3	1	2	1	2	1	1	1	2	2	1	0	68.58	92
681	2	1	1	1	9	17	2	8	45.8	1.7	15.8478	2	1	1	1	2	3	2	1	1	2	1	2	2	1	0	17	45.8	1.7	15.8478	1	1	1	2	3	1	1	2	1	1	2	2	1	0	63.5	63.5
682	2	1	1	1	8	16	2	8	66.1	1.71	22.6052	2	1	1	3	1	1	1	2	1	2	1	2	2	1	0	16	66.1	1.71	22.6052	1	1	3	2	1	1	1	1	1	2	2	1	1	0	66.4	66.4
683	2	1	1	1	2	10	1	2	31.5	1.32	18.0785	2	1	1	1	2	2	1	1	1	2	1	2	2	1	0	10	31.5	1.32	18.0785	1	1	1	2	2	1	1	1	1	2	2	2	1	0	57.26	57.26
684	2	1	1	1	2	10	1	2	24.9	1.39	12.8875	2	1	1	1	1	1	1	1	2	2	1	2	2	1	0	10	24.9	1.39	12.8875	1	1	1	1	1	1	1	2	1	1	2	2	1	0	58.68	65.16
685	2	1	1	1	3	11	1	2	31.6	1.35	17.3388	2	1	1	1	1	1	1	2	1	2	1	2	2	1	0	11	31.6	1.35	17.3388	1	1	1	1	1	1	2	2	1	1	1	2	1	0	60.99	65.84
686	2	1	1	1	5	13	2	2	33.3	1.45	15.8383	2	1	1	1	1	1	1	2	2	2	1	2	1	2	0	13	33.3	1.45	15.8383	1	1	1	1	1	1	2	2	1	1	2	2	1	0	61.85	67.54
687	2	1	1	1	2	10	1	2	32.4	1.46	15.1998	2	1	1	1	1	2	1	1	1	2	2	2	2	1	0	10	32.4	1.46	15.1998	1	1	1	1	2	1	1	1	2	1	2	2	1	0	65.9	70.1
688	2	1	1	1	3	11	1	2	32.4	1.45	15.4102	2	1	1	1	3	1	1	2	1	2	2	2	2	1	0	11	32.4	1.45	15.4102	1	1	1	3	1	1	2	1	1	1	2	2	1	0	67.69	61
689	2	1	1	1	5	13	2	2	27.2	1.45	12.937	2	1	1	1	2	1	2	2	1	1	2	2	2	1	0	13	27.2	1.45	12.937	1	1	1	2	1	1	1	1	1	1	2	2	1	0	70.04	64.6
690	2	1	1	1	2	10	1	2	23.6	1.38	12.3924	2	1	3	3	3	2	2	2	1	1	2	2	1	2	0	10	23.6	1.38	12.3924	1	3	3	3	2	1	2	2	1	1	2	2	2	0	72.26	72.26
691	2	1	1	1	4	12	2	2	32.3	1.43	15.7954	2	1	1	1	3	3	2	2	2	2	2	2	2	1	0	12	32.3	1.43	15.7954	1	1	1	3	3	1	1	1	2	2	2	1	1	0	74.33	74.33
692	2	1	1	1	4	12	2	2	42.9	1.45	20.4043	2	1	1	1	1	2	1	2	1	2	2	2	2	1	0	12	42.9	1.45	20.4043	1	1	1	1	2	2	2	2	2	2	2	1	1	0	55.38	61
693	2	1	1	1	3	11	1	2	43.7	1.37	23.2831	2	3	1	3	1	3	1	2	1	1	2	2	2	1	1	11	43.7	1.37	23.2831	3	1	3	2	3	1	1	1	1	2	1	2	1	1	55.9	64.6
694	2	1	1	1	4	12	2	2	35.6	1.4	18.1633	2	1	1	1	1	3	1	2	2	2	2	2	1	2	0	12	35.6	1.4	18.1633	1	1	1	1	3	1	2	1	2	2	2	2	1	0	57.9	65.16
695	2	1	2	1	4	12	2	2	42.4	1.43	20.7345	2	2	1	1	1	1	1	1	1	1	2	2	2	1	1	12	42.4	1.43	26.2915	2	1	1	1	1	1	2	2	1	1	2	2	1	1	57.29	65.84
696	2	1	2	1	3	11	1	2	31.5	1.36	17.0307	2	1	3	1	1	1	2	2	2	1	2	2	1	2	0	11	31.5	1.36	17.0307	1	3	3	1	1	1	2	1	1	1	2	2	2	0	60.84	67.54
697	2	1	2	1	4	12	2	2	33.1	1.32	18.9968	2	1	3	2	3	2	1	1	1	1	1	2	2	1	0	12	33.1	1.32	18.9968	1	3	2	3	2	1	2	1	1	2	2	1	2	0	62.2	70.1
698	2	1	2	1	4	12	2	2	29.5	1.41	14.8383	1	1	1	1	1	2	1	1	1	1	1	2	2	1	0	12	29.5	1.41	14.8383	1	2	1	1	2	1	2	2	1	1	2	1	2	0	64.6	78.7
699	2	1	1	1	3	11	1	2	27.6	1.42	13.6878	2	1	1	1	1	2	1	2	1	2	1	2	2	1	0	11	27.6	1.42	13.6878	1	2	1	1	2	1	2	1	2	1	2	2	1	0	65.16	92
700	2	1	2	1	3	11	1	2	26.9	1.36	14.5437	2	1	1	1	1	1	1	2	1	1	1	1	2	1	0	11	26.9	1.36	14.5437	1	2	1	1	1	2	2	2	1	1	2	2	1	0	65.84	65.84
701	2	1	1	1	3	11	1	2	62.5	1.5	27.7778	2	3	1	1	3	3	1	2	2	2	1	1	2	1	1	11	62.5	1.5	27.7778	3	2	1	3	3	2	2	1	2	2	1	1	2	1	67.54	67.54
702	2	1	2	1	2	10	1	2	28.9	1.44	13.9371	2	1	1	1	1	3	2	2	1	2	1	1	2	1	0	10	28.9	1.44	13.9371	1	2	1	1	3	2	2	2	1	1	2	2	2	0	70.1	65.84
703	2	1	2	1	3	11	1	2	31.1	1.44	14.9981	2	1	1	1	3	1	2	1	1	2	2	1	2	1	0	11	31.1	1.44	14.9981	1	2	1	3	1	1	2	1	1	1	2	2	1	0	78.7	67.54
704	2	1	1	1	2	10	1	1	25.9	1.29	15.564	2	1	3	3	3	2	2	2	1	2	2	1	2	1	0	10	25.9	1.29	15.564	1	3	3	3	2	1	2	2	1	1	2	2	2	0	93.98	70.1
705	2	1	1	1	2	10	1	1	27.9	1.31	16.2578	2	1	1	1	3	1	2	2	1	2	2	1	2	1	0	10	27.9	1.31	16.2578	1	2	1	3	1	1	2	2	1	1	2	2	1	0	68.58	65.84
706	2	1	1	1	1	9	1	1	27.3	1.31	15.9082	1	1	1	1	3	1	1	2	1	2	2	1	2	1	0	9	27.3	1.31	15.9082	1	2	1	3	1	1	2	1	1	2	2	1	2	0	73.66	67.54
707	2	1	1	1	2	10	1	1	27.9	1.29	16.7658	2	1	1	2	3	2	2	2	1	1	2	2	2	1	0	10	27.9	1.29	16.7658	1	2	2	3	2	1	2	1	1	2	2	1	1	0	93.98	70.1
708	2	1	1	1	5	13	2	1	28.3	1.33	15.9986	1	1	2	2	1	3	1	2	1	1	2	2	2	1	0	13	28.3	1.33	15.9986	1	2	2	2	3	1	2	2	1	2	1	2	1	0	71.12	78.7
709	2	1	1	1	1	9	1	1	23.2	1.28	14.1602	1	1	1	1	2	1	1	2	1	1	2	2	2	1	0	9	23.2	1.28	14.1602	1	2	1	2	1	1	2	2	1	2	1	1	1	0	86.36	92
710	2	1	1	1	2	10	1	1	30.9	1.37	16.4633	1	1	1	1	3	1	1	2	1	1	2	2	2	1	0	10	30.9	1.37	16.4633	1	1	1	3	2	2	2	1	1	2	2	1	2	0	76.2	76.2
711	2	1	1	1	4	12	2	1	27.9	1.4	14.2347	2	1	1	1	1	1	2	2	2	1	2	2	2	1	0	12	27.9	1.4	14.2347	1	1	1	1	1	2	2	2	1	1	2	2	1	0	68.58	68.58
712	2	1	1	1	3	11	1	1	28.5	1.4	14.5408	1	1	3	3	3	2	2	2	2	2	2	2	2	1	0	11	28.5	1.4	14.5408	1	3	3	3	2	1	2	1	1	1	2	2	1	0	63.5	92.11
713	2	1	2	1	3	11	1	1	25.9	1.28	15.8081	1	1	1	1	3	1	2	2	2	2	1	2	2	2	0	11	25.9	1.28	15.8081	1	1	1	3	2	2	2	2	1	1	2	2	1	0	66.4	66.4
714	2	1	2	1	2	10	1	1	31	1.34	17.2644	2	1	1	1	3	1	1	2	2	2	1	2	2	2	0	10	31	1.34	17.2644	1	1	1	3	2	2	1	1	1	1	2	2	1	0	57.26	57.26
715	2	1	2	1	1	9	1	1	38.5	1.42	19.0934	1	2	1	1	1	3	1	2	2	2	1	2	2	2	1	9	38.5	1.42	19.0934	2	1	1	1	3	2	2	2	1	1	1	2	2	1	58.68	65.16
716	2	1	2	1	1	9	1	1	22.9	1.28	13.9771	1	1	1	1	3	1	2	2	2	2	1	2	2	2	0	9	22.9	1.28	13.9771	1	1	1	3	2	1	2	1	1	1	2	2	1	0	60.99	65.84
717	2	1	1	1	3	11	1	1	30.1	1.41	15.1401	1	1	1	1	1	1	2	2	2	2	1	2	2	2	0	11	30.1	1.41	15.1401	1	2	1	2	1	2	2	2	2	1	1	2	1	0	61.85	67.54
718	2	1	2	1	3	11	1	1	62.7	1.52	27.1382	1	3	1	1	1	3	2	2	2	1	1	2	2	2	1	11	62.7	1.52	27.1382	3	2	1	2	3	1	2	1	1	2	2	2	1	1	65.9	65.84
719	2	1	2	1	1	9	1	1	24.3	1.25	15.552	1	1	3	3	1	1	2	2	2	1	2	2	2	2	0	9	24.3	1.25	15.552	1	3	3	2	1	1	2	2	1	2	1	1	2	0	67.69	67.54
720	2	1	2	1	2	10	1	1	24.3	1.33	13.7374	1	1	3	3	1	1	2	2	2	1	2	2	2	2	0	10	24.3	1.33	13.7374	1	3	3	1	1	2	2	2	1	2	2	1	2	0	70.04	92
721	2	1	1	1	2	10	1	1	30.4	1.42	15.0764	1	1	1	1	3	1	1	2	2	1	2	2	2	2	0	10	30.4	1.42	15.0764	1	2	1	3	2	2	2	1	1	1	2	1	2	0	72.26	72.26
722	2	1	1	1	3	11	1	1	26.8	1.32	15.3811	1	1	1	1	1	1	1	1	1	2	2	2	2	2	0	11	26.8	1.32	15.3811	1	2	1	2	1	1	2	1	2	2	1	2	2	0	74.33	74.33
723	2	1	1	1	2	10	1	1	26.6	1.38	13.9677	1	1	1	3	1	1	1	1	1	1	2	2	2	1	0	10	26.6	1.38	13.9677	1	2	3	2	1	1	1	1	1	2	2	1	1	0	55.38	92.11
724	2	1	1	1	4	12	2	1	28.6	1.41	14.3856	1	1	3	3	3	1	1	1	1	2	2	2	2	1	0	12	28.6	1.41	14.3856	1	3	3	3	1	1	2	1	1	1	2	2	1	0	55.9	55.9
725	2	1	2	1	3	11	1	1	28.8	1.4	14.6939	1	1	2	3	3	1	1	2	2	2	2	2	2	1	0	11	28.8	1.4	14.6939	1	2	3	3	1	1	2	1	1	1	2	2	1	0	57.9	92
726	2	1	2	1	2	10	1	1	29.3	1.39	15.1648	1	1	2	3	1	1	1	2	1	2	2	2	2	1	0	10	29.3	1.39	15.1648	1	2	3	1	1	1	2	2	1	1	1	1	2	0	57.29	55.9
727	2	1	2	1	9	17	2	9	39.6	1.6	15.4687	1	1	1	2	2	2	2	2	2	2	2	2	1	2	0	17	39.6	1.6	15.4687	1	2	2	2	2	2	2	2	1	2	2	1	1	0	60.84	92.11
728	2	1	1	1	9	17	2	9	73.8	1.63	27.7767	1	2	1	3	1	2	2	2	2	2	2	2	2	1	1	17	73.8	1.63	27.7767	2	2	3	2	2	2	2	2	2	2	1	1	2	1	62.2	61
729	2	1	2	1	9	17	2	9	54.2	1.78	17.1064	1	1	1	3	1	1	1	1	1	2	1	2	1	2	0	17	54.2	1.78	17.1064	1	1	3	2	1	1	2	1	1	2	2	1	1	0	64.6	64.6
730	2	1	2	1	9	17	2	9	66.2	1.69	23.1785	1	1	2	1	2	1	1	2	1	1	1	2	2	1	0	17	66.2	1.69	23.1785	1	2	1	2	1	1	1	2	1	1	2	2	1	0	65.16	55.9
731	2	1	1	1	9	17	2	9	79.6	1.74	26.2915	1	2	1	1	3	2	1	1	1	2	1	2	2	1	1	17	79.6	1.74	26.2915	2	1	1	3	2	2	2	1	2	1	1	2	1	1	65.84	55.9
732	2	1	2	1	9	17	2	9	43	1.66	15.6046	1	1	2	1	1	1	1	2	1	1	1	2	2	1	0	17	43	1.66	15.6046	1	2	1	1	1	2	1	1	1	1	2	1	2	0	67.54	67.54
733	2	1	2	1	9	17	2	9	87.9	1.8	27.1296	1	2	2	1	2	3	1	1	1	1	1	2	2	1	1	17	87.9	1.8	27.1296	2	2	1	2	3	1	2	2	1	1	2	2	2	1	70.1	70.1
734	2	1	1	1	9	17	2	9	52.9	1.62	20.157	2	1	2	1	1	2	2	1	1	1	1	2	2	1	0	17	52.9	1.62	20.157	1	2	1	1	2	1	1	1	1	1	2	1	2	0	78.7	78.7
735	2	1	1	1	9	17	2	9	60.8	1.68	21.542	2	1	1	1	1	1	1	2	2	2	1	2	2	1	0	17	60.8	1.68	21.542	1	1	1	2	1	1	1	1	2	1	1	1	2	0	93.98	92
736	2	1	1	1	9	17	2	9	71.8	1.7	24.8443	1	2	1	3	1	2	1	1	1	2	1	2	2	1	1	17	71.8	1.7	24.8443	2	1	3	2	2	1	2	1	2	1	2	2	1	1	68.58	67
737	2	1	1	1	9	17	2	9	57.8	1.77	18.4494	1	1	1	2	2	1	1	2	1	1	1	2	2	1	0	17	57.8	1.77	18.4494	1	1	2	2	1	2	1	2	1	1	2	1	1	0	73.66	72
738	2	1	1	1	9	17	2	9	65.7	1.8	20.2778	1	1	1	2	1	2	2	1	1	1	1	2	2	1	0	17	65.7	1.8	20.2778	1	1	2	1	2	1	2	1	1	2	1	2	2	0	93.98	92
739	2	1	1	1	9	17	2	9	57.4	1.64	21.3415	1	1	1	1	1	3	1	1	2	1	1	2	1	2	0	17	57.4	1.64	21.3415	1	1	1	2	3	2	2	2	1	2	1	2	1	0	71.12	71.12
740	2	1	1	1	9	17	2	9	60.8	1.76	19.6281	1	1	1	1	1	1	2	1	1	2	1	2	2	1	0	17	60.8	1.76	19.6281	1	1	1	2	1	2	1	1	1	1	2	2	1	0	86.36	92.11
741	2	1	1	1	9	17	2	9	68.8	1.72	23.2558	1	1	1	1	1	2	2	1	1	2	1	2	2	1	0	17	68.8	1.72	23.2558	1	1	1	1	2	1	2	1	2	1	2	2	2	0	76.2	76.2
742	2	1	1	1	9	17	2	9	53.5	1.77	17.0768	1	1	2	1	1	3	1	1	1	2	1	2	2	1	0	17	53.5	1.77	17.0768	1	2	1	1	3	1	2	2	1	2	1	2	1	0	68.58	68.58
743	2	1	1	1	9	17	2	9	55.2	1.76	17.8202	2	1	1	3	1	2	1	2	2	2	1	2	2	1	0	17	55.2	1.76	17.8202	1	1	3	1	2	2	2	1	1	2	2	2	1	0	63.5	63.5
744	2	1	1	1	9	17	2	9	89.5	1.81	27.3191	1	2	1	3	1	3	2	2	2	2	1	2	2	1	1	17	89.5	1.81	27.3191	2	2	3	1	3	2	2	1	1	2	2	1	1	1	66.4	66.4
745	2	1	1	1	9	17	2	8	50.1	1.64	18.6273	1	1	1	3	1	3	1	2	2	2	1	2	1	2	0	17	50.1	1.64	18.6273	1	2	3	1	3	1	1	1	1	2	1	2	1	0	57.26	57.26
746	2	1	1	1	9	17	2	8	67.9	1.76	21.9202	2	1	2	2	1	2	1	2	2	1	2	2	1	2	0	17	67.9	1.76	21.9202	1	2	2	1	2	2	2	1	1	2	1	2	2	0	58.68	58.68
747	2	1	1	1	7	15	2	8	65.1	1.61	25.1148	2	2	1	1	1	3	2	2	2	1	2	2	2	1	1	15	65.1	1.61	25.1148	2	2	1	1	3	2	2	1	1	1	2	2	1	1	60.99	60.99
748	2	1	1	1	8	16	2	8	47.2	1.67	16.9242	1	1	2	1	1	1	1	1	2	1	2	2	2	1	0	16	47.2	1.67	16.9242	1	2	1	1	1	2	1	1	1	1	2	2	2	0	61.85	61.85
749	2	1	1	1	9	17	2	8	73.1	1.75	23.8694	1	1	1	3	1	3	2	1	1	1	2	2	2	1	0	17	73.1	1.75	23.8694	1	2	3	1	3	1	2	2	1	2	1	2	1	0	65.9	65.9
750	2	1	1	1	9	17	2	8	52.3	1.59	20.6875	3	1	2	1	2	2	1	2	1	1	2	2	1	2	0	17	52.3	1.59	20.6875	1	2	1	2	2	1	1	2	1	1	2	2	2	0	67.69	67.69
751	2	1	1	1	9	17	2	8	50.2	1.65	18.4389	2	1	1	1	1	1	1	2	1	2	2	2	1	2	0	17	50.2	1.65	18.4389	1	2	1	1	1	1	2	2	2	1	2	1	2	0	70.04	70.04
752	2	1	1	1	9	17	2	8	50.9	1.74	16.812	2	1	2	1	1	1	1	2	2	1	2	2	2	1	0	17	50.9	1.74	16.812	1	2	1	1	1	1	2	2	1	1	2	1	2	0	72.26	72.26
753	2	1	2	1	9	17	2	8	62.2	1.84	18.3719	1	1	1	3	1	2	1	2	1	2	2	1	2	1	0	17	62.2	1.84	18.3719	1	2	3	1	2	2	2	2	1	2	1	2	1	0	74.33	74.33
754	2	1	2	2	9	17	2	8	56	1.76	18.0785	1	1	1	2	1	3	2	1	1	2	2	1	2	1	0	17	56	1.76	18.0785	1	2	2	1	3	1	2	1	1	2	1	2	1	0	55.38	65.16
755	2	1	2	2	9	17	2	8	57.1	1.78	18.0217	1	1	1	1	2	1	2	1	1	2	2	1	2	1	0	17	57.1	1.78	18.0217	1	2	1	2	1	1	2	1	1	2	2	1	2	0	55.9	65.84
756	2	1	2	1	9	17	2	8	45.2	1.64	16.8055	1	1	1	1	1	1	2	1	1	2	1	1	2	1	0	17	45.2	1.64	16.8055	1	2	1	1	1	1	1	1	1	1	2	2	2	0	57.9	67.54
757	2	1	2	1	8	16	2	8	43.7	1.55	18.1894	1	1	2	2	1	1	2	1	1	2	1	1	2	1	0	16	43.7	1.55	18.1894	1	2	2	1	1	2	2	2	1	1	2	2	1	0	57.29	70.1
758	2	1	1	1	9	17	2	8	50.3	1.74	16.6138	1	1	1	1	1	2	1	2	1	2	1	1	2	1	0	17	50.3	1.74	16.6138	1	2	1	1	2	1	2	1	2	1	2	2	1	0	60.84	78.7
759	2	1	1	1	9	17	2	8	45.2	1.69	15.8258	1	1	1	1	1	2	1	2	1	2	1	1	2	1	0	17	45.2	1.69	15.8258	1	1	1	1	2	1	1	1	2	1	2	2	2	0	62.2	92
760	2	1	1	1	9	17	2	8	61.4	1.64	22.8287	1	1	1	1	1	2	1	2	2	2	1	2	2	1	0	17	61.4	1.64	22.8287	1	1	1	1	2	1	2	1	2	1	1	2	2	0	64.6	64.6
761	2	1	2	1	6	14	2	7	44.4	1.53	18.9671	2	1	1	1	1	1	1	2	1	1	1	2	2	1	0	14	44.4	1.53	18.9671	1	1	1	2	1	1	2	2	1	1	2	2	1	0	65.16	65.16
762	2	1	2	1	8	16	2	7	72.6	1.698	25.1803	2	2	1	1	1	3	1	2	1	1	1	2	2	1	1	16	72.6	1.698	25.1803	2	1	1	2	3	2	2	2	1	1	1	2	2	1	65.84	65.84
763	2	1	1	1	9	17	2	7	45.4	1.64	16.8798	1	1	2	1	1	1	2	1	1	1	1	2	2	1	0	17	45.4	1.64	16.8798	1	2	1	1	1	1	1	2	1	1	2	2	1	0	67.54	67.54
764	2	1	1	1	9	17	2	7	87.9	1.8	27.1296	2	2	1	1	1	2	1	1	1	2	2	2	2	1	1	17	87.9	1.8	27.1296	2	1	1	2	2	2	2	2	2	1	2	2	1	1	70.1	70.1
765	2	1	1	1	8	16	2	7	73.7	1.7	25.5017	1	2	1	1	1	3	1	2	1	1	2	2	2	1	1	16	73.7	1.7	25.5017	2	1	1	2	3	1	2	1	1	1	2	2	2	1	78.7	78.7
766	2	1	1	1	8	16	2	7	43	1.61	16.5889	1	1	1	1	1	3	1	1	1	2	2	2	1	2	0	16	43	1.61	16.5889	1	1	1	2	3	1	1	2	2	1	1	2	2	0	93.98	92
767	2	1	1	1	9	17	2	7	71.8	1.7	24.8443	2	2	2	1	1	3	1	2	2	2	2	2	2	1	1	17	71.8	1.7	24.8443	2	2	1	1	3	2	1	1	1	2	2	1	1	1	68.58	67
768	2	1	1	1	8	16	2	7	47.5	1.68	16.8296	2	1	2	1	2	2	2	1	1	2	2	2	2	1	0	16	47.5	1.68	16.8296	1	2	1	2	2	2	2	2	2	1	2	2	1	0	73.66	72
769	2	1	1	1	9	17	2	7	79.6	1.74	26.2915	1	2	2	1	3	2	1	2	1	2	2	2	1	2	1	17	79.6	1.74	26.2915	2	2	1	3	2	2	2	1	2	1	2	2	1	1	93.98	92
770	2	1	1	1	9	17	2	7	73	1.69	25.5593	2	2	1	1	1	2	1	2	1	2	2	2	2	1	1	17	73	1.69	25.5593	2	1	1	2	2	1	2	2	1	2	2	1	1	1	71.12	71.12
771	2	1	1	1	9	17	2	7	45.9	1.66	16.657	2	1	2	3	1	2	1	2	2	2	2	2	2	1	0	17	45.9	1.66	16.657	1	2	3	1	2	1	2	1	2	1	2	2	1	0	86.36	86.36
772	2	1	1	1	8	16	2	7	78.6	1.79	24.5311	1	2	2	1	1	1	1	2	2	2	2	2	2	1	1	16	78.6	1.79	24.5311	2	2	1	1	1	1	2	2	1	1	2	2	2	1	76.2	76.2
773	2	1	1	1	8	16	2	7	51.8	1.64	19.2594	1	1	2	2	1	3	2	2	1	2	2	2	2	1	0	16	51.8	1.64	19.2594	1	2	2	1	3	1	2	1	1	2	2	1	2	0	68.58	68.58
774	2	1	1	1	9	17	2	7	76	1.73	25.3934	1	2	1	1	3	3	1	2	2	2	1	2	1	2	1	17	76	1.73	25.3934	2	1	1	3	3	2	2	1	2	1	1	2	1	1	63.5	63.5
775	2	1	1	1	9	17	2	7	44.4	1.62	16.9182	2	1	2	1	1	1	2	2	1	2	1	2	1	2	0	17	44.4	1.62	16.9182	1	2	1	1	1	1	1	1	1	1	2	1	2	0	66.4	66.4
776	2	1	1	1	8	16	2	7	52	1.62	19.8141	1	1	1	1	1	2	1	2	1	2	1	2	2	1	0	16	52	1.62	19.8141	1	1	1	1	2	1	1	1	2	1	1	2	2	0	57.26	55.9
777	2	1	1	1	8	16	2	7	52	1.63	19.5717	2	1	1	1	1	3	2	2	2	1	1	2	1	2	0	16	52	1.63	19.5717	1	1	1	1	3	1	2	1	1	1	2	2	1	0	58.68	68.58
778	2	1	1	1	7	15	2	7	39.5	1.54	16.6554	2	1	2	3	1	2	1	2	2	1	1	2	1	2	0	15	39.5	1.54	16.6554	1	2	3	1	2	1	1	1	1	2	1	2	1	0	60.99	68.58
779	2	1	1	1	8	16	2	7	55	1.64	20.4491	2	1	2	1	1	1	1	1	2	1	1	2	2	1	0	16	55	1.64	20.4491	1	2	1	1	1	2	1	1	1	1	2	2	1	0	61.85	68.58
780	2	1	1	1	8	16	2	7	50.3	1.67	18.0358	2	1	1	1	1	2	1	1	2	1	1	2	2	1	0	16	50.3	1.67	18.0358	1	1	1	1	2	1	2	2	1	2	2	1	1	0	65.9	68.58
781	2	1	1	1	8	16	2	7	51.8	1.61	19.9838	1	1	2	1	1	3	1	1	2	1	1	2	2	1	0	16	51.8	1.61	19.9838	1	2	1	1	3	1	2	1	1	2	2	2	1	0	67.69	68.58
782	2	1	1	1	9	17	2	7	50.7	1.72	17.1376	1	1	1	3	1	2	1	1	2	2	1	2	1	2	0	17	50.7	1.72	17.1376	1	1	3	1	2	1	2	2	1	2	2	1	2	0	70.04	92.11
783	2	1	1	1	7	15	2	7	45.1	1.6	17.6172	1	1	1	1	3	1	1	1	2	2	1	2	2	1	0	15	45.1	1.6	17.6172	1	1	1	3	2	2	2	1	1	2	2	1	1	0	72.26	92.11
784	2	1	1	1	8	16	2	7	47.8	1.7	16.5398	1	1	2	1	1	2	2	1	1	2	1	2	2	1	0	16	47.8	1.7	16.5398	1	2	1	1	2	1	2	2	1	1	2	2	1	0	74.33	74.33
785	2	1	2	1	7	15	2	7	54.9	1.72	18.5573	1	1	1	1	3	2	2	2	2	2	1	2	2	1	0	15	54.9	1.72	18.5573	1	1	1	3	2	2	2	2	1	1	2	2	1	0	72.26	68.58
786	2	1	2	1	7	15	2	6	43.6	1.57	17.6883	2	1	1	1	1	1	2	2	2	2	1	2	2	1	0	15	43.6	1.57	17.6883	1	1	1	1	1	1	1	1	1	2	2	2	1	0	72.26	68.58
787	2	1	2	1	9	17	2	6	46.8	1.66	16.9836	1	1	1	1	2	3	1	1	2	1	1	2	2	1	0	17	46.8	1.66	16.9836	1	1	1	2	3	2	2	2	1	1	2	2	1	0	57.9	55.9
788	2	1	2	1	8	16	2	6	64.9	1.63	24.427	2	2	2	1	1	3	1	1	2	1	2	2	2	1	1	16	64.9	1.63	26.2915	2	2	1	1	3	1	2	2	1	2	1	2	1	1	57.29	68.58
789	2	1	2	1	7	15	2	6	60.2	1.74	19.8837	2	1	1	1	2	1	1	1	2	1	2	2	2	1	0	15	60.2	1.74	19.8837	1	1	1	2	1	1	1	1	1	1	2	1	2	0	60.84	68.58
790	2	1	1	1	7	15	2	6	52	1.69	18.2066	2	1	2	1	1	1	1	1	2	2	2	2	2	1	0	15	52	1.69	18.2066	1	2	1	1	1	1	2	1	2	1	2	2	1	0	62.2	68.58
791	2	1	2	1	8	16	2	6	73.7	1.7	25.5017	2	2	1	2	1	2	1	1	2	1	2	2	2	1	1	16	73.7	1.7	25.5017	2	1	2	2	2	1	2	1	1	1	2	2	1	1	64.6	64.6
792	2	1	2	2	7	15	2	6	39.7	1.59	15.7035	1	1	1	1	1	1	2	2	2	1	2	2	2	1	0	15	39.7	1.59	15.7035	1	1	1	1	1	2	2	2	1	2	2	1	1	0	65.16	55.9
793	2	1	1	2	8	16	2	6	78.6	1.79	24.5311	1	2	1	3	3	2	1	1	2	2	2	2	2	1	1	16	78.6	1.79	24.5311	2	2	3	3	2	1	2	1	1	1	2	2	1	1	65.84	55.9
794	2	1	1	1	7	15	2	6	50.2	1.59	19.8568	1	1	1	1	1	2	1	1	2	2	2	2	2	1	0	15	50.2	1.59	19.8568	1	2	1	1	2	1	2	1	1	2	2	1	1	0	67.54	55.9
795	2	1	1	1	8	16	2	6	78.9	1.762	25.4135	3	2	2	1	1	2	1	2	1	2	2	2	2	1	1	16	78.9	1.762	25.4135	2	2	1	1	2	1	2	2	1	1	2	1	2	1	70.1	70.1
796	2	1	1	1	7	15	2	6	44.1	1.64	16.3965	2	1	1	1	1	1	1	2	1	2	2	2	2	1	0	15	44.1	1.64	16.3965	1	2	1	1	1	1	2	2	1	2	1	1	2	0	78.7	78.7
797	2	1	1	1	8	16	2	6	76	1.68	26.9274	1	2	1	1	3	1	1	1	2	2	2	2	2	1	1	16	76	1.68	26.9274	2	2	1	3	2	2	1	1	1	1	2	1	2	1	93.98	92
798	2	1	1	1	6	14	2	6	29.3	1.41	14.7377	2	1	1	1	2	3	1	2	1	1	1	2	2	1	0	14	29.3	1.41	14.7377	1	2	1	2	3	2	2	2	1	1	2	2	1	0	68.58	67
799	2	1	1	1	5	13	2	6	48.5	1.54	20.4503	1	1	1	1	1	1	1	2	1	1	1	2	2	1	0	13	48.5	1.54	20.4503	1	2	1	1	1	2	2	2	1	1	2	2	1	0	73.66	72
800	2	1	1	1	8	16	2	6	59	1.54	24.8777	1	2	2	1	3	3	1	2	2	2	1	1	1	2	1	16	59	1.54	24.8777	2	2	1	3	3	1	2	1	2	2	2	1	1	1	93.98	92
801	2	1	1	2	6	14	2	4	47.8	1.54	20.1552	1	1	1	1	3	2	1	2	1	2	1	1	2	1	0	14	47.8	1.54	20.1552	1	2	1	3	2	2	2	1	2	2	1	2	1	0	71.12	71.12
802	2	1	1	1	5	13	2	4	43.3	1.54	18.2577	2	1	1	3	1	1	1	2	1	1	1	1	1	2	0	13	43.3	1.54	18.2577	1	1	3	1	1	2	1	1	1	2	2	2	1	0	86.36	86.36
803	2	1	1	1	5	13	2	4	49.2	1.65	18.0716	2	1	1	1	3	2	1	1	1	2	1	1	1	2	0	13	49.2	1.65	18.0716	1	1	1	3	2	1	2	1	2	1	2	2	1	0	76.2	76.2
804	2	1	1	1	4	12	2	4	32.4	1.42	16.0682	3	1	1	1	1	2	1	1	1	1	1	1	1	2	0	12	32.4	1.42	16.0682	1	1	1	2	2	1	2	1	1	2	2	1	1	0	68.58	68.58
805	2	1	1	1	5	13	2	4	32.5	1.435	15.7826	2	1	3	1	1	2	1	2	1	2	1	1	1	2	0	13	64	1.63	26.9274	2	3	3	2	2	1	2	1	2	2	2	1	1	1	63.5	63.5
806	2	1	1	1	5	13	2	4	37.6	1.45	17.8835	2	1	1	1	1	2	1	1	1	2	1	2	1	2	0	13	58.7	1.55	26.9274	2	1	1	2	2	1	2	2	2	1	2	1	1	1	66.4	66.4
807	2	1	1	1	6	14	2	4	48.8	1.54	20.1552	3	1	1	1	3	3	1	1	1	2	1	2	1	2	0	14	48.8	1.54	20.1552	1	1	1	3	3	2	2	1	2	2	1	2	1	0	57.26	55.9
808	2	1	1	1	7	15	2	5	43.1	1.59	17.0484	1	1	2	3	1	3	1	1	1	1	2	2	1	2	0	15	43.1	1.59	17.0484	1	2	3	1	3	2	1	1	1	2	2	1	1	0	58.68	55.9
809	2	1	1	1	8	16	2	5	48.6	1.61	18.7493	3	1	1	1	1	2	1	1	1	2	2	2	2	1	0	16	48.6	1.61	18.7493	1	1	1	2	2	1	2	2	2	1	2	1	1	0	60.99	60.99
810	2	1	1	1	6	14	2	5	47.8	1.54	20.1552	2	1	1	1	2	1	1	2	1	1	2	2	2	1	0	14	47.8	1.54	20.1552	1	1	1	2	1	1	1	1	1	1	2	1	2	0	61.85	61.85
811	2	1	1	1	7	15	2	5	50.6	1.59	20.015	2	1	1	1	1	3	1	1	1	2	2	2	1	2	0	15	50.6	1.59	20.015	1	1	1	2	3	1	1	1	1	2	2	2	1	0	65.9	65.9
812	2	1	1	1	7	15	2	5	45.7	1.66	16.5844	2	1	1	2	1	3	1	2	1	2	2	2	2	1	0	15	45.7	1.66	16.5844	1	1	2	2	3	1	2	1	1	2	2	2	1	0	67.69	67.69
813	2	1	1	2	7	15	2	5	52.3	1.68	18.5303	1	1	3	1	1	1	1	2	2	2	2	2	2	1	0	15	52.3	1.68	18.5303	1	3	3	1	1	1	2	2	1	1	2	2	2	0	70.04	70.04
814	2	1	2	1	6	14	2	5	52.9	1.68	18.7429	1	1	3	1	2	2	1	2	1	2	2	2	2	1	0	14	52.9	1.68	18.7429	1	3	3	2	2	1	1	1	1	1	2	1	1	0	72.26	72.26
815	2	1	2	2	8	16	2	5	82.5	1.796	25.5765	1	2	1	1	2	2	1	1	1	2	2	2	2	1	1	16	82.5	1.796	25.5765	2	1	1	2	2	1	2	1	1	2	2	1	1	1	74.33	74.33
816	2	1	1	1	2	10	1	3	35	1.38	18.9036	2	2	1	1	3	3	1	1	1	2	2	2	1	2	1	10	35	1.38	26.9274	2	1	1	3	3	2	2	1	2	2	1	2	1	1	55.38	55.38
817	2	1	2	1	2	10	1	3	43.9	1.49	19.7739	2	2	1	1	3	1	1	1	1	1	2	2	1	2	1	10	43.9	1.49	26.9274	2	1	1	3	2	2	1	1	1	1	2	2	2	1	55.9	55.9
818	2	1	1	1	4	12	2	3	35.9	1.45	17.0749	2	1	1	2	2	1	1	2	1	2	1	2	2	2	0	12	35.9	1.45	17.0749	1	1	2	2	1	2	2	1	2	1	2	2	2	0	57.9	55.9
819	2	1	2	1	4	12	2	3	38.9	1.6	15.1953	3	1	2	2	3	2	1	1	1	1	1	2	1	2	0	12	38.9	1.6	15.1953	1	2	2	3	2	1	2	1	1	1	2	2	1	0	57.29	55.9
820	2	1	2	1	4	12	2	3	48.2	1.595	18.9464	1	1	3	1	1	2	1	1	1	1	1	2	2	2	0	12	48.2	1.595	18.9464	1	3	3	1	2	1	2	2	1	1	2	2	1	0	60.84	55.9
821	2	1	2	1	6	14	2	3	45.9	1.67	16.0995	2	1	1	1	1	1	1	1	2	1	1	2	1	2	0	14	45.9	1.67	16.0995	1	1	1	2	1	1	1	1	1	1	2	2	1	0	62.2	61
822	2	1	2	1	6	14	2	4	44.9	1.67	16.0995	1	1	1	1	3	1	1	2	2	1	1	2	1	2	0	14	44.9	1.67	16.0995	1	1	1	3	2	2	1	1	1	1	2	1	2	0	64.6	64.6
823	2	1	1	2	5	13	2	4	50.2	1.68	17.7863	2	1	1	1	1	2	2	1	1	1	1	2	2	2	0	13	53.4	1.52	26.9274	2	1	1	2	2	1	2	1	1	2	2	1	1	1	65.16	65.16
824	2	1	1	1	6	14	2	4	44.9	1.67	16.0995	3	1	1	1	1	3	1	1	2	2	1	2	1	2	0	14	44.9	1.67	16.0995	1	1	1	1	3	2	2	2	1	1	1	2	1	0	65.84	55.9
825	2	1	1	1	7	15	2	6	38.6	1.61	14.8914	2	1	1	3	1	2	2	1	2	2	1	2	1	2	0	15	38.6	1.61	14.8914	1	1	3	1	2	1	2	2	1	1	2	2	1	0	67.54	55.9
826	2	1	1	1	5	13	2	6	41	1.49	18.4676	2	1	1	1	2	3	1	1	2	2	2	2	2	1	0	13	62.1	1.61	23.9574	2	1	1	2	3	1	2	2	1	1	2	2	1	1	70.1	55.9
827	2	1	1	1	9	17	2	6	64.1	1.68	22.7112	1	1	3	1	1	1	2	2	2	2	2	2	1	2	0	17	64.1	1.68	22.7112	1	3	3	1	1	1	2	2	1	1	2	2	1	0	78.7	55.9
828	2	1	1	1	7	15	2	7	67.4	1.69	23.5986	1	2	2	1	1	1	1	2	2	2	2	2	1	2	1	15	67.4	1.69	26.9274	2	2	1	1	1	2	2	1	2	1	2	2	1	1	93.98	55.9
829	2	1	1	1	8	16	2	6	40.7	1.63	15.3186	3	1	1	1	3	2	1	2	2	2	2	2	2	1	0	16	40.7	1.63	15.3186	1	1	1	3	2	1	2	1	2	1	2	2	1	0	68.58	55.9
830	2	1	1	1	6	14	2	6	50.1	1.64	18.6273	1	1	1	1	1	2	1	1	2	2	2	2	2	1	0	14	50.1	1.64	18.6273	1	1	1	1	2	1	1	1	1	2	1	2	1	0	73.66	55.9
831	2	1	1	1	8	16	2	6	78.9	1.762	25.4135	3	2	1	1	3	1	1	2	2	1	2	2	1	2	1	16	78.9	1.762	26.9274	2	1	1	3	2	2	2	2	1	1	2	2	1	1	93.98	92
832	2	1	1	1	8	16	2	6	51.9	1.77	16.5661	1	1	2	1	1	1	1	1	1	1	2	2	1	2	0	16	51.9	1.77	16.5661	1	2	1	1	1	2	1	1	1	1	2	2	1	0	71.12	71.12
833	2	1	1	1	7	15	2	6	48.3	1.55	20.1041	1	1	3	1	2	1	2	1	1	1	2	2	1	2	0	15	48.3	1.55	20.1041	1	3	3	2	1	2	2	2	1	1	2	2	1	0	86.36	86.36
834	2	1	1	1	7	15	2	6	49.3	1.55	20.1041	1	1	1	2	1	2	1	1	1	2	2	2	1	2	0	15	49.3	1.55	20.1041	1	1	2	2	2	1	2	2	2	2	1	1	2	0	76.2	76.2
835	2	1	1	1	9	17	2	6	39.6	1.6	15.4687	1	1	3	1	2	1	1	1	2	1	2	2	1	2	0	17	39.6	1.6	15.4687	1	3	1	2	1	2	1	1	1	2	1	2	1	0	68.58	68.58
836	2	1	1	1	5	13	2	6	41.3	1.435	20.0561	2	1	3	2	3	1	1	1	2	2	1	2	1	2	0	13	43.6	1.41	26.9274	2	3	2	3	2	1	2	1	1	1	1	1	2	1	63.5	63.5
837	2	1	1	1	6	14	2	6	38.8	1.56	15.9435	2	1	1	1	2	2	1	1	1	2	1	2	1	2	0	14	38.8	1.56	15.9435	1	1	1	2	2	1	1	1	1	2	1	2	2	0	66.4	66.4
838	2	1	1	1	7	15	2	7	59	1.75	19.2653	2	1	1	1	3	1	1	2	2	2	1	2	2	1	0	15	59	1.75	19.2653	1	1	1	3	2	2	2	2	1	1	2	1	2	0	57.26	57.26
839	2	1	2	1	9	17	2	7	79.6	1.74	26.2915	2	2	2	1	1	3	1	2	2	2	1	2	1	2	1	17	79.6	1.74	26.2915	2	2	1	1	3	1	1	1	1	1	2	1	2	1	58.68	58.68
840	2	1	2	1	9	17	2	7	87.9	1.8	27.1296	1	2	2	1	1	3	1	2	2	2	1	2	1	2	1	17	87.9	1.8	27.1296	2	2	1	1	3	1	2	2	1	1	1	2	2	1	60.99	60.99
841	2	1	2	1	7	15	2	7	42.6	1.6	16.6406	2	1	1	3	2	3	1	2	1	1	1	2	1	2	0	15	42.6	1.6	16.6406	1	1	3	2	3	2	2	2	1	1	2	2	2	0	61.85	61.85
842	2	1	2	1	8	16	2	7	76	1.68	26.9274	2	2	3	1	1	1	1	2	2	1	2	2	1	2	1	16	76	1.68	26.9274	2	3	3	1	1	1	1	1	1	1	2	1	2	1	65.9	65.9
843	2	1	1	1	7	15	2	7	81.8	1.8	25.2469	1	3	3	1	2	1	1	2	1	2	2	2	2	1	1	15	81.8	1.8	25.2469	3	3	3	2	1	2	2	2	2	1	2	2	1	1	67.69	67.69
844	2	1	2	1	9	17	2	7	71.8	1.7	24.8443	2	2	1	1	1	2	1	2	1	1	2	2	2	1	1	17	71.8	1.7	24.8443	2	1	1	1	2	1	1	1	1	2	2	2	1	1	70.04	70.04
845	2	1	2	1	8	16	2	7	59	1.54	24.8777	1	2	3	1	3	2	2	1	2	1	2	2	1	2	1	16	59	1.54	24.8777	2	3	3	3	2	1	2	1	1	1	2	2	2	1	72.26	72.26
846	2	1	2	1	8	16	2	7	72.6	1.698	25.1803	2	2	3	2	3	2	1	2	1	2	2	2	2	1	1	16	72.6	1.698	25.1803	2	3	2	3	2	2	2	2	1	1	1	1	2	1	74.33	74.33
847	2	1	1	1	7	15	2	7	61.4	1.525	26.4015	1	3	3	1	1	1	1	1	1	2	2	2	1	2	1	15	61.4	1.525	26.4015	3	3	3	1	1	2	1	1	1	2	2	1	2	1	55.38	55.38
848	2	1	1	1	8	16	2	7	73.7	1.7	25.5017	1	2	3	2	3	1	2	2	2	2	2	2	1	2	1	16	73.7	1.7	25.5017	2	3	2	3	1	1	1	1	1	1	1	1	2	1	55.9	55.9
849	2	1	1	1	8	16	2	7	78.6	1.79	24.5311	2	2	3	1	2	2	1	1	1	2	2	1	1	2	1	16	78.6	1.79	24.5311	2	3	1	2	2	1	2	1	1	1	2	2	1	1	57.9	57.9
850	2	1	1	1	8	16	2	7	76	1.69	26.6097	1	3	1	1	3	3	1	1	1	2	2	1	2	1	1	16	76	1.69	26.6097	3	1	1	3	3	2	2	1	2	2	1	2	1	1	57.29	56
851	2	1	1	1	8	16	2	7	89.8	1.74	29.6605	3	3	2	1	1	3	1	1	1	2	2	1	2	1	1	16	89.8	1.74	29.6605	3	2	1	1	3	1	2	2	1	1	2	2	2	1	60.84	59
852	2	1	1	1	9	17	2	7	52.7	1.73	17.6083	1	1	1	1	1	3	1	1	1	2	1	1	2	1	0	17	52.7	1.73	17.6083	1	1	1	1	3	1	2	1	2	2	2	2	2	0	62.2	61
853	2	1	1	1	8	16	2	7	72.1	1.66	26.1649	2	3	3	1	2	1	1	1	1	1	1	2	1	2	1	16	72.1	1.66	26.1649	3	3	3	2	1	2	2	1	1	1	2	2	1	1	64.6	64.6
854	2	1	1	1	8	16	2	7	80.6	1.73	26.9304	1	3	3	1	2	2	1	2	2	1	1	2	1	2	1	16	80.6	1.73	26.9304	3	3	3	2	2	2	2	1	1	1	2	2	1	1	65.16	65.16
855	2	1	1	1	7	15	2	7	65.3	1.575	26.324	2	3	3	1	1	1	1	1	2	1	2	2	1	2	1	15	65.3	1.575	26.324	3	3	3	2	1	1	1	1	1	1	1	2	2	1	65.84	65.84
856	2	1	1	1	7	15	2	7	66.6	1.6	26.0156	1	3	3	1	1	3	2	2	2	2	2	2	1	2	1	15	66.6	1.6	26.0156	3	3	3	1	3	2	2	2	1	2	1	2	1	1	67.54	67.54
857	2	1	1	1	7	15	2	7	86.9	1.68	30.7894	3	3	2	1	1	1	2	1	1	2	2	2	1	2	1	15	86.9	1.68	30.7894	3	2	1	1	1	2	1	2	1	2	1	1	2	1	70.1	70.1
858	2	1	1	1	8	16	2	7	109.3	1.71	37.379	1	3	3	2	3	1	1	2	2	2	2	2	1	2	1	16	109.3	1.71	37.379	3	3	1	3	2	2	2	1	2	2	1	2	1	1	78.7	78.7
859	2	1	2	1	5	13	2	5	48.1	1.6	18.7891	2	1	2	1	3	1	1	1	2	2	2	2	2	1	0	13	54.1	1.495	24.2055	2	2	1	3	1	2	1	2	1	2	2	1	2	1	93.98	92
860	2	1	2	1	4	12	2	5	51.1	1.53	21.8292	2	2	2	1	1	2	1	2	1	2	2	2	2	1	1	12	51.1	1.53	21.8292	2	2	1	1	2	1	1	1	1	1	2	1	2	1	68.58	67
861	2	1	2	1	7	15	2	5	57.7	1.53	24.6486	1	2	2	1	3	2	1	2	2	2	2	2	1	2	1	15	57.7	1.53	24.6486	2	2	1	3	2	2	2	1	2	1	2	2	1	1	73.66	72
862	2	1	2	1	8	16	2	5	67.6	1.62	25.7583	1	2	3	1	1	3	1	2	1	2	2	2	1	2	1	16	67.6	1.62	25.7583	2	3	3	1	3	1	1	1	1	2	1	2	1	1	93.98	92
863	2	1	2	1	6	14	2	5	42.6	1.57	17.2826	2	1	3	1	3	2	2	2	2	2	2	2	2	1	0	14	42.6	1.57	17.2826	1	3	1	3	2	1	2	2	2	1	2	2	1	0	71.12	71.12
864	2	1	2	1	5	13	2	5	39.3	1.48	17.9419	3	1	3	1	1	1	2	2	1	1	2	2	2	1	0	13	53.2	1.505	23.4876	2	3	1	1	1	2	2	2	1	2	1	2	1	1	86.36	86.36
865	2	1	2	1	6	14	2	5	50.6	1.597	19.84	2	1	3	1	1	1	1	2	1	1	1	2	2	1	0	14	50.6	1.597	19.84	1	3	1	1	1	2	2	2	1	2	2	1	2	0	76.2	76.2
866	2	1	2	1	6	14	2	5	54.4	1.52	23.5457	2	2	2	1	1	2	1	2	2	1	1	2	1	2	1	14	54.4	1.52	23.5457	2	2	1	1	2	2	2	2	1	1	2	2	1	1	68.58	68.58
867	2	1	2	1	7	15	2	5	37.4	1.51	16.4028	1	2	1	1	3	2	2	1	1	2	1	2	2	1	1	15	37.4	1.51	16.4028	2	1	1	3	2	1	2	1	2	1	2	2	1	1	63.5	63.5
868	2	1	2	1	6	14	2	5	42	1.555	17.3695	2	1	2	1	2	1	1	2	1	2	1	2	2	1	0	14	42	1.555	17.3695	1	2	1	2	1	2	2	2	1	1	2	1	2	0	66.4	66.4
869	2	1	2	1	7	15	2	5	51.1	1.57	20.7311	2	1	3	3	1	1	1	1	1	2	1	2	2	1	0	15	51.1	1.57	20.7311	1	3	3	1	1	1	2	2	1	1	1	2	1	0	57.26	57.26
870	2	1	2	2	8	16	2	5	66.9	1.425	32.9455	1	3	3	1	1	2	2	2	2	2	1	2	2	1	1	16	66.9	1.425	32.9455	3	3	1	1	2	2	2	2	2	2	2	1	1	1	58.68	58.68
871	2	1	2	1	6	14	2	5	57	1.58	22.8329	1	1	2	1	3	3	1	2	1	2	1	2	1	2	0	14	57	1.58	22.8329	1	2	1	3	3	1	2	2	1	1	2	2	2	0	60.99	60.99
872	2	1	2	1	5	13	2	5	39.6	1.6	17.9419	2	1	1	1	1	1	1	2	1	2	1	2	2	1	0	13	39.6	1.6	17.9419	1	1	1	1	1	1	1	2	1	2	1	2	2	0	61.85	61.85
873	2	1	2	1	8	16	2	5	67.7	1.575	27.2915	1	3	3	1	2	1	1	2	1	2	1	2	2	1	1	16	67.7	1.575	27.2915	3	3	2	2	1	2	2	1	1	1	2	2	2	1	65.9	65.9
874	2	1	2	1	9	17	2	5	43.1	1.57	17.4855	2	1	1	1	2	1	1	1	1	1	1	2	2	1	0	17	43.1	1.57	17.4855	1	1	1	2	1	1	2	2	1	1	2	2	1	0	67.69	67.69
875	2	1	2	1	5	13	2	5	39.6	1.52	17.1399	2	1	1	1	1	2	1	2	2	1	1	2	2	1	0	13	39.6	1.52	17.1399	1	2	1	1	2	1	1	1	1	2	1	2	1	0	70.04	70.04
876	2	1	2	1	5	13	2	5	35.3	1.51	15.4818	1	1	1	1	1	1	2	2	2	1	1	2	2	1	0	13	35.3	1.51	15.4818	1	2	1	1	1	2	2	2	1	1	1	2	1	0	72.26	72.26
877	2	1	2	1	7	15	2	5	44.1	1.56	18.1213	3	1	3	2	1	1	2	1	1	1	1	2	2	1	0	15	44.1	1.56	18.1213	1	3	1	1	1	2	2	2	1	1	2	2	1	0	74.33	74.33
878	2	1	2	1	5	13	2	5	43.6	1.41	21.9305	2	2	1	1	1	2	2	2	2	1	1	2	2	1	1	13	43.6	1.41	21.9305	2	2	1	1	2	2	2	2	1	2	2	1	1	1	55.38	55.38
879	2	1	2	1	6	14	2	5	46.9	1.66	17.0199	1	1	3	1	1	2	1	2	1	1	2	2	2	1	0	14	46.9	1.66	17.0199	1	3	2	1	2	1	2	1	1	2	2	2	1	0	55.9	55.9
880	2	1	2	1	4	12	2	5	46.9	1.42	23.2593	3	2	1	1	2	1	1	1	1	1	2	2	2	1	1	12	46.9	1.42	23.2593	2	2	1	2	1	1	2	1	1	1	2	2	1	1	57.9	57.9
881	2	1	2	1	8	16	2	7	60.8	1.52	26.3158	1	3	1	1	3	1	1	2	2	2	2	2	2	1	1	16	60.8	1.52	26.3158	3	2	1	3	1	2	1	1	1	1	2	2	2	1	57.29	56
882	2	1	2	1	7	15	2	6	51.2	1.49	23.062	1	1	1	1	1	1	2	2	2	2	2	2	2	1	0	15	51.2	1.49	23.062	1	2	1	1	1	1	2	1	2	2	1	2	1	0	60.84	59
883	2	1	2	1	7	15	2	6	44.5	1.6	17.3828	1	1	1	1	1	2	2	2	2	2	2	2	2	1	0	15	44.5	1.6	17.3828	1	2	1	1	2	2	2	2	1	2	2	2	1	0	62.2	61
884	2	1	2	1	7	15	2	6	65.5	1.57	26.5731	1	3	2	3	2	2	2	2	2	2	2	2	2	1	1	15	65.5	1.57	26.5731	3	2	3	2	2	1	2	2	1	1	2	2	2	1	64.6	64.6
885	2	1	2	1	7	15	2	6	53.8	1.46	25.2393	1	2	3	1	1	1	2	2	2	2	2	2	2	1	1	15	53.8	1.46	25.2393	2	3	2	1	1	1	2	1	1	2	2	1	1	1	65.16	65.16
886	2	1	2	1	6	14	2	6	81.6	1.57	33.1048	1	3	1	1	2	2	1	2	1	2	2	2	2	1	1	14	81.6	1.57	33.1048	3	2	1	2	2	1	2	1	1	2	2	1	1	1	65.84	65.84
887	2	1	2	1	7	15	2	6	47	1.54	19.8178	2	1	2	1	1	1	1	1	1	1	2	2	2	1	0	15	47	1.54	19.8178	1	2	1	1	1	2	2	2	1	2	1	2	2	0	67.54	67.54
888	2	1	2	1	7	15	2	6	47.2	1.58	18.9072	2	1	1	1	1	2	1	1	1	1	2	2	2	1	0	15	47.2	1.58	18.9072	1	1	1	1	2	1	2	1	1	2	2	1	1	0	70.1	70.1
889	2	1	2	1	9	17	2	6	38.6	1.5	17.1556	1	1	1	1	1	1	1	1	1	2	1	2	1	2	0	17	38.6	1.5	17.1556	1	1	1	1	1	1	2	2	2	2	1	1	2	0	78.7	78.7
890	2	1	2	1	7	15	2	6	47	1.54	19.8178	1	1	1	1	1	2	1	2	2	2	1	2	2	1	0	15	47	1.54	19.8178	1	1	1	1	2	1	1	1	1	2	2	2	1	0	93.98	92
891	2	1	2	1	5	13	2	6	54.1	1.495	24.2055	3	2	1	1	1	2	1	2	1	1	1	2	2	1	1	13	54.1	1.495	24.2055	2	1	1	1	2	1	2	1	1	2	2	2	1	1	68.58	67
892	2	1	2	1	8	16	2	6	69.4	1.51	30.4373	2	3	1	1	1	2	2	2	2	1	1	2	2	1	1	16	69.4	1.51	30.4373	3	1	1	1	2	1	1	1	1	2	2	2	1	1	73.66	72
893	2	1	2	1	8	16	2	6	71.6	1.55	29.8023	1	3	1	1	2	3	2	2	2	1	1	2	2	1	1	16	71.6	1.55	29.8023	3	1	1	2	3	1	2	2	1	1	2	2	1	1	93.98	92
894	2	1	2	1	7	15	2	6	47.5	1.54	19.8178	1	1	2	1	1	3	2	2	2	1	1	2	2	1	0	15	47.5	1.54	19.8178	1	2	1	1	3	1	1	2	1	2	2	1	1	0	71.12	71.12
895	2	1	2	1	8	16	2	6	73.9	1.67	26.4979	1	3	1	1	3	1	2	2	2	1	1	2	2	1	1	16	73.9	1.67	26.4979	3	1	1	3	2	1	1	2	1	1	2	2	2	1	86.36	86.36
896	2	1	2	1	7	15	2	6	46	1.54	19.8178	1	1	1	1	3	1	1	1	1	1	1	1	2	1	0	15	46	1.54	19.8178	1	1	1	3	2	1	2	2	1	1	1	2	2	0	76.2	76.2
897	2	1	2	2	7	15	2	6	41.6	1.56	17.094	1	1	2	1	2	1	1	1	1	1	1	1	2	1	0	15	41.6	1.56	17.094	1	2	1	2	1	1	2	1	1	1	2	1	2	0	68.58	68.58
898	2	1	2	1	7	15	2	6	79.3	1.58	31.7657	1	3	2	1	1	3	1	2	2	1	1	1	1	2	1	15	79.3	1.58	31.7657	3	2	1	1	3	1	1	1	1	2	1	2	1	1	63.5	63.5
899	2	1	2	1	8	16	2	7	73.4	1.45	34.9108	1	3	3	1	1	2	1	1	1	1	1	1	1	2	1	16	73.4	1.45	34.9108	3	3	2	1	2	2	2	1	1	2	2	1	1	1	66.4	66.4
900	2	1	2	1	6	14	2	7	52.5	1.49	23.6476	1	2	1	1	3	3	1	1	1	2	1	1	2	1	1	14	61.5	1.73	20.5486	1	1	1	3	3	1	2	1	2	2	2	1	1	1	57.26	57.26
901	2	1	2	1	8	16	2	7	89.2	1.58	35.7315	1	3	3	1	1	1	1	1	1	1	1	1	2	1	1	16	89.2	1.58	35.7315	3	3	1	1	1	2	1	2	1	2	2	1	1	1	58.68	58.68
902	2	1	2	1	8	16	2	7	68	1.51	29.8233	1	3	1	1	3	2	1	1	1	2	1	1	2	1	1	16	68	1.51	29.8233	3	1	1	3	2	1	2	1	2	1	2	2	1	1	60.99	60.99
903	2	1	2	1	7	15	2	7	55.2	1.57	22.3944	1	1	1	1	1	1	2	2	2	1	1	2	2	1	0	15	55.2	1.57	22.3944	1	1	1	2	1	1	1	1	1	1	2	2	1	0	61.85	61.85
904	2	1	2	1	6	14	2	7	68.5	1.54	28.8835	1	3	2	1	3	1	1	1	1	1	2	2	1	2	1	14	68.5	1.54	28.8835	3	2	1	3	3	2	2	2	1	1	2	2	1	1	65.9	65.9
905	2	1	2	1	8	16	2	7	65.3	1.5	29.0222	1	3	3	1	3	1	2	2	2	1	2	2	1	2	1	16	65.3	1.5	29.0222	3	3	1	3	3	2	1	2	1	1	2	1	2	1	67.69	67.69
906	2	1	2	1	7	15	2	7	41.2	1.47	19.0661	2	1	1	2	1	1	1	2	2	1	2	2	1	2	0	15	41.2	1.47	19.0661	1	1	2	2	1	2	2	1	1	1	2	2	2	0	70.04	70.04
907	2	1	2	1	6	14	2	7	76.4	1.56	31.3938	1	3	3	1	1	3	1	2	1	1	2	2	2	2	1	14	76.4	1.56	31.3938	3	3	1	1	3	2	2	2	1	2	1	2	1	1	72.26	72.26
908	2	1	2	2	5	13	2	7	64.9	1.54	27.3655	1	3	3	1	1	2	1	2	1	2	2	2	2	2	1	13	64.9	1.54	27.3655	3	3	1	1	2	2	2	2	2	1	2	2	2	1	74.33	74.33
909	2	1	2	1	7	15	2	7	50.4	1.68	17.8571	1	1	1	1	1	1	1	2	1	2	2	2	2	2	0	15	50.4	1.68	17.8571	1	1	1	2	1	2	2	1	2	1	2	2	1	0	55.38	55.38
910	2	1	2	1	5	13	2	4	53.2	1.505	23.4876	2	2	1	1	2	1	2	1	2	2	2	2	2	2	1	13	53.2	1.505	23.4876	2	1	1	2	1	2	1	1	1	2	2	1	2	1	55.9	55.9
911	2	1	2	1	6	14	2	4	65.2	1.54	27.492	2	3	3	1	2	1	2	2	2	1	2	2	2	2	1	14	65.2	1.54	27.492	3	3	3	2	1	1	2	2	1	1	2	2	1	1	57.9	57.9
912	2	1	2	1	7	15	2	4	47.6	1.55	19.8127	3	1	1	1	1	1	2	1	1	2	2	2	2	2	0	15	47.6	1.55	19.8127	1	1	1	2	1	2	2	2	2	2	1	2	1	0	57.29	56
913	2	1	2	1	3	11	1	4	55.8	1.43	27.2874	3	3	3	1	3	2	1	2	2	1	2	2	2	2	1	11	55.8	1.43	27.2874	3	3	3	3	2	1	2	2	1	1	2	2	2	1	60.84	59
914	2	1	2	1	5	13	2	4	50.6	1.43	24.7445	2	3	3	1	1	3	1	1	1	1	1	2	2	2	1	13	50.6	1.43	24.7445	3	3	3	2	3	1	1	1	1	2	1	2	1	1	62.2	61
915	2	1	2	1	4	12	2	4	45.8	1.41	23.0371	1	2	3	1	1	1	2	1	1	1	1	2	2	2	1	12	45.8	1.41	23.0371	2	3	1	1	1	2	2	2	1	2	2	1	1	1	64.6	64.6
916	2	1	2	1	6	14	2	4	48.1	1.5	21.3778	1	1	1	1	1	1	2	1	1	2	1	2	2	2	0	14	48.1	1.5	21.3778	1	1	1	2	1	2	2	1	2	1	2	2	1	0	65.16	65.16
917	2	1	2	1	2	10	1	4	55.8	1.43	27.2874	1	3	2	1	1	2	1	1	1	1	1	2	2	1	1	10	55.8	1.43	27.2874	3	2	1	1	2	1	1	1	1	1	2	2	1	1	65.84	65.84
918	2	1	2	1	4	12	2	4	58.2	1.57	23.6115	2	2	3	1	1	2	2	1	2	2	1	2	2	1	1	12	58.2	1.57	23.6115	2	3	1	1	2	2	2	2	2	1	2	2	2	1	67.54	67.54
919	2	1	2	1	5	13	2	4	56.8	1.59	22.4675	1	2	1	1	3	2	2	2	2	1	1	2	2	1	1	13	56.8	1.59	22.4675	2	1	1	3	2	1	2	1	1	1	2	2	2	1	70.1	70.1
920	2	1	2	1	4	12	2	4	37	1.52	16.0145	1	1	2	1	1	1	2	1	1	1	1	2	2	1	0	12	37	1.52	16.0145	1	2	1	1	1	2	2	2	1	1	2	2	1	0	78.7	78.7
921	2	1	2	1	5	13	2	4	61.9	1.6	24.1797	1	2	2	1	3	1	1	2	1	1	1	2	2	1	1	13	61.9	1.6	24.1797	2	2	1	3	3	2	2	1	1	1	2	2	1	1	93.98	92
922	2	1	2	1	4	12	2	4	57.1	1.57	23.1652	1	2	1	3	3	2	1	1	1	1	1	2	2	1	1	12	57.1	1.57	23.1652	2	1	3	3	2	2	1	2	1	1	2	2	1	1	68.58	67
923	2	1	2	1	6	14	2	4	52	1.45	24.7325	1	3	3	1	3	2	1	1	1	1	1	2	2	1	1	14	52	1.45	24.7325	3	3	1	3	2	1	2	1	1	1	1	2	1	1	73.66	72
924	2	1	2	1	5	13	2	4	64	1.63	24.0882	1	2	2	1	1	3	1	2	1	1	1	2	2	1	1	13	64	1.63	24.0882	2	2	1	1	3	1	2	1	1	1	2	2	2	1	93.98	92
925	2	1	2	1	3	11	1	2	48.5	1.48	22.1421	2	2	1	1	1	1	2	2	1	1	1	2	2	1	1	11	48.5	1.48	22.1421	2	1	1	2	1	2	2	2	1	1	2	2	1	1	71.12	71.12
926	2	1	1	1	4	12	2	2	36.3	1.39	18.7878	1	1	1	1	1	2	1	1	1	2	1	2	2	1	0	12	36.3	1.39	18.7878	1	1	1	2	2	1	1	1	2	2	1	2	1	0	86.36	86.36
927	2	1	2	1	3	11	1	2	39.8	1.408	20.076	2	2	1	1	1	2	2	1	1	1	1	2	2	1	1	11	39.8	1.408	20.076	2	2	1	1	2	1	1	1	1	2	2	2	1	1	76.2	76.2
928	2	1	2	1	3	11	1	2	40.1	1.41	20.17	1	2	1	1	1	1	1	1	1	1	1	2	2	1	1	11	40.1	1.41	20.17	2	2	1	1	1	1	1	1	1	1	2	2	1	1	68.58	68.58
929	2	1	2	1	3	11	1	2	42.1	1.44	20.3029	1	2	2	1	1	2	2	2	2	1	2	2	1	2	1	11	42.1	1.44	20.3029	2	2	1	1	2	1	1	1	1	1	2	2	1	1	63.5	63.5
930	2	1	1	1	3	11	1	2	59.2	1.69	20.7276	2	2	3	1	1	2	1	1	2	2	2	2	2	1	1	11	59.2	1.69	20.7276	2	3	1	1	2	1	1	1	2	2	2	1	2	1	66.4	66.4
931	2	1	2	1	5	13	2	2	48.5	1.56	20.3402	3	1	2	1	2	1	1	2	1	1	2	2	2	1	0	13	48.5	1.56	20.3402	1	2	1	2	1	1	2	1	1	1	2	1	2	0	57.26	57.26
932	2	1	2	1	3	11	1	2	44	1.48	20.0877	2	2	1	3	1	2	1	2	1	1	2	2	2	1	1	11	44	1.48	20.0877	2	2	3	1	2	2	2	2	1	1	2	2	1	1	58.68	58.68
933	2	1	2	1	2	10	1	2	38.5	1.42	19.0934	2	2	3	1	1	1	2	2	1	1	2	2	2	2	1	10	38.5	1.42	19.0934	2	3	1	1	1	2	1	1	1	2	2	2	1	1	60.99	60.99
934	2	1	1	1	3	11	1	2	48.8	1.49	21.981	1	2	3	1	3	1	1	1	1	1	2	2	2	2	1	11	48.8	1.49	21.981	2	3	1	3	3	2	2	1	1	2	1	1	2	1	61.85	61.85
935	2	1	1	1	5	13	2	2	35.8	1.51	15.7011	1	1	2	1	1	1	2	2	2	1	2	2	2	2	0	13	35.8	1.51	15.7011	1	2	1	1	1	2	2	2	1	1	2	2	2	0	65.9	65.9
936	2	1	1	1	2	10	1	2	28.5	1.33	16.1117	1	1	1	1	1	2	1	1	1	1	2	2	2	2	0	10	28.5	1.33	16.1117	1	2	1	1	2	1	2	1	1	2	2	2	2	0	67.69	67.69
937	2	1	1	1	3	11	1	2	46	1.45	21.8787	2	3	3	1	1	1	1	2	1	1	2	2	2	2	1	11	46	1.45	21.8787	3	3	2	1	1	2	1	1	1	1	2	2	1	1	70.04	70.04
938	2	1	1	1	2	10	1	2	35.3	1.43	17.2625	1	1	1	1	1	2	1	2	2	1	2	2	2	2	0	10	35.3	1.43	17.2625	1	2	1	1	2	1	2	1	1	2	2	2	1	0	72.26	72.26
939	2	1	1	1	3	11	1	2	26.6	1.38	13.9677	1	1	1	2	3	2	1	2	2	1	1	2	2	2	0	11	26.6	1.38	13.9677	1	2	2	3	2	1	1	1	1	2	1	2	1	0	74.33	74.33
940	2	1	1	1	4	12	2	2	27.7	1.34	15.4266	3	1	1	1	1	2	2	2	2	1	1	2	1	2	0	12	27.7	1.34	15.4266	1	1	1	1	2	1	2	2	1	2	2	1	2	0	55.38	55.38
941	2	1	1	1	4	12	2	2	28.7	1.34	15.4266	1	1	1	1	1	2	1	2	2	1	1	2	2	2	0	12	28.7	1.34	15.4266	1	1	1	1	2	1	2	1	1	2	2	2	1	0	55.9	55.9
942	2	1	1	1	4	12	2	2	34.9	1.47	16.1507	2	1	2	1	1	1	1	2	2	1	1	2	2	2	0	12	34.9	1.47	16.1507	1	2	1	1	1	2	2	2	1	1	2	2	2	0	57.9	57.9
943	2	1	2	1	4	12	2	2	39.3	1.48	17.9419	2	1	1	1	1	2	2	2	2	1	1	2	2	1	0	12	39.3	1.48	17.9419	1	1	1	1	2	1	1	1	1	2	2	1	2	0	57.29	56
944	2	1	1	1	4	12	2	2	40.4	1.49	18.1974	1	1	1	1	1	1	2	2	1	2	1	2	2	1	0	12	40.4	1.49	18.1974	1	1	1	1	1	1	1	1	2	1	2	2	1	0	60.84	59
945	2	1	2	1	4	12	2	2	28.7	1.34	15.4266	2	1	1	1	1	1	2	2	2	1	1	2	1	2	0	12	28.7	1.34	15.4266	1	1	1	1	1	2	2	2	1	1	1	2	1	0	62.2	61
946	2	1	2	1	4	12	2	2	33.6	1.43	16.4311	1	1	2	3	1	1	2	2	2	1	1	2	1	2	0	12	33.6	1.43	16.4311	1	2	3	1	1	2	2	2	1	2	2	1	2	0	64.6	64.6
947	2	1	2	1	5	13	2	2	27.8	1.36	15.0303	2	1	1	1	2	1	2	2	1	1	1	2	2	1	0	13	27.8	1.36	15.0303	1	1	1	2	1	1	2	2	1	1	2	2	2	0	65.16	65.16
948	2	1	2	1	4	12	2	2	39.3	1.48	17.9419	1	1	2	1	1	1	2	2	1	1	1	2	2	1	0	12	39.3	1.48	17.9419	1	2	1	1	1	2	2	1	1	1	2	2	2	0	65.84	65.84
949	2	1	2	1	5	13	2	2	43.9	1.51	18.3764	2	1	2	1	1	1	2	1	2	1	1	2	2	1	0	13	43.9	1.51	18.3764	1	2	1	1	1	2	2	2	1	1	2	2	2	0	67.54	67.54
950	2	1	2	1	5	13	2	2	41.9	1.51	18.3764	1	1	2	3	1	2	2	2	1	1	1	2	1	2	0	13	41.9	1.51	18.3764	1	2	3	1	2	1	2	2	1	2	2	1	1	0	70.1	70.1
951	2	1	1	1	3	11	2	2	20.5	1.14	15.3894	1	1	1	1	1	2	1	2	2	1	1	2	2	1	0	11	20.5	1.14	15.3894	1	1	1	1	2	1	1	1	1	2	2	1	2	0	78.7	78.7
952	2	1	1	1	2	10	1	2	39.1	1.47	18.0943	1	1	2	1	1	1	2	2	2	1	1	2	2	1	0	10	39.1	1.47	18.0943	1	2	1	1	1	2	2	2	1	1	2	2	1	0	93.98	92
953	2	1	1	1	2	10	1	2	26.2	1.3	15.503	3	1	1	2	2	2	2	2	2	2	2	2	1	2	0	10	26.2	1.3	15.503	1	1	2	2	2	1	1	1	2	1	2	2	1	0	68.58	67
954	2	1	1	1	2	10	1	1	28.6	1.39	14.8025	1	1	1	2	3	2	2	2	2	1	2	2	1	2	0	10	28.6	1.39	14.8025	1	1	2	3	2	1	2	2	1	1	2	2	2	0	73.66	72
955	2	1	1	1	3	11	1	1	20	1.14	15.3894	1	1	3	1	3	1	2	2	1	1	2	2	2	1	0	11	20	1.14	15.3894	1	3	2	3	2	1	2	1	1	1	2	2	1	0	93.98	92
956	2	1	1	1	1	9	1	1	38.5	1.42	19.0934	3	2	1	1	3	2	1	1	2	2	2	2	2	1	1	9	38.5	1.42	19.0934	2	1	1	3	2	2	2	1	2	1	2	2	1	1	71.12	71.12
957	2	1	1	1	2	10	1	1	27.8	1.38	14.5978	1	1	3	3	1	2	1	1	1	1	2	2	2	1	0	10	27.8	1.38	14.5978	1	3	3	1	2	1	1	1	1	1	2	2	1	0	86.36	86.36
958	2	1	1	1	2	10	1	1	22.7	1.26	14.2983	3	1	1	1	1	2	1	1	2	1	2	2	2	1	0	10	22.7	1.26	14.2983	1	1	1	1	2	1	1	1	1	2	2	1	1	0	76.2	76.2
959	2	1	1	1	1	9	1	1	33.6	1.29	19.8906	1	2	1	1	3	2	1	1	1	1	2	2	2	1	1	9	33.6	1.29	19.8906	2	1	1	3	2	1	2	1	1	1	2	2	2	1	68.58	68.58
960	2	1	1	1	3	11	1	1	20	1.14	15.3894	1	1	1	3	1	1	1	1	1	1	2	2	2	1	0	11	20	1.14	15.3894	1	1	3	1	1	2	2	2	1	2	2	1	1	0	63.5	63.5
961	2	1	1	2	2	10	1	1	32.8	1.38	17.2233	1	1	1	3	1	1	2	1	2	1	2	2	2	1	0	10	32.8	1.38	17.2233	1	1	3	1	1	2	2	2	1	1	2	2	1	0	66.4	66.4
962	2	1	1	2	2	10	1	1	26.6	1.38	13.9677	1	1	2	3	3	1	1	1	2	1	2	2	2	2	0	10	26.6	1.38	13.9677	1	2	3	3	1	2	2	2	1	1	2	2	1	0	57.26	57.26
963	2	1	1	1	1	9	1	1	36.4	1.38	18.9036	1	2	1	1	3	1	1	2	1	1	1	2	2	2	1	9	36.4	1.38	18.9036	2	1	1	3	1	1	2	2	1	1	1	2	2	1	58.68	58.68
964	2	1	1	1	3	11	1	1	27.3	1.31	15.9082	1	1	1	3	3	1	1	2	2	1	1	2	2	2	0	11	27.3	1.31	15.9082	1	1	3	3	1	1	2	1	1	2	1	2	1	0	60.99	60.99
965	2	1	2	1	4	12	2	1	29.2	1.46	13.6986	2	1	1	1	2	1	1	2	2	1	1	2	2	2	0	12	29.2	1.46	13.6986	1	1	1	2	1	2	1	1	1	2	2	2	1	0	61.85	61.85
966	2	1	2	1	2	10	1	1	27.3	1.31	15.9082	1	1	1	3	3	1	1	2	2	1	1	2	2	2	0	10	27.3	1.31	15.9082	1	1	3	3	1	2	2	2	1	2	2	1	2	0	65.9	65.9
967	2	1	2	1	5	13	2	1	28.8	1.33	16.2813	1	1	1	3	1	3	2	1	1	1	1	1	2	2	0	13	28.8	1.33	16.2813	1	1	3	1	3	1	2	2	1	2	1	2	1	0	67.69	67.69
968	2	1	2	1	2	10	1	1	25.4	1.34	14.1457	1	1	1	1	1	2	1	1	1	1	1	1	2	2	0	10	25.4	1.34	14.1457	1	1	1	1	2	1	2	2	1	2	2	1	1	0	70.04	70.04
969	2	1	1	1	2	10	1	1	45.7	1.49	20.5847	3	3	1	1	3	1	2	2	1	2	2	1	2	2	1	10	45.7	1.49	20.5847	3	1	1	3	2	1	2	1	2	1	1	2	2	1	72.26	72.26
970	2	1	1	1	2	10	1	1	40.7	1.37	21.6847	1	3	2	1	3	2	2	2	1	2	2	1	2	2	1	10	40.7	1.37	21.6847	3	2	1	3	2	2	2	1	2	1	2	2	1	1	74.33	74.33
971	2	1	2	1	2	10	1	1	45.7	1.49	20.5847	3	3	3	1	1	2	1	2	1	1	2	1	2	2	1	10	45.7	1.49	20.5847	3	3	2	1	2	1	1	1	1	2	2	1	1	1	55.38	55.38
972	2	1	2	1	2	10	1	1	40.7	1.37	21.6847	2	3	3	1	1	1	1	2	1	1	2	1	2	1	1	10	40.7	1.37	21.6847	3	3	2	2	1	1	1	1	1	1	2	2	1	1	55.9	55.9
973	2	1	2	1	3	11	1	1	23.6	1.3	15	2	1	1	1	1	2	1	2	1	1	2	2	2	1	0	11	23.6	1.3	15	1	1	1	1	2	1	2	2	1	2	2	1	2	0	57.9	57.9
974	2	1	1	1	3	11	1	1	23.2	1.28	14.1602	2	1	1	3	3	1	1	2	1	1	2	2	2	1	0	11	23.2	1.28	14.1602	1	1	3	3	1	2	2	1	1	1	2	2	1	0	57.29	56
975	2	1	1	1	4	12	2	1	31.3	1.49	14.0985	2	1	1	3	1	1	1	1	1	1	2	2	2	1	0	12	31.3	1.49	14.0985	1	1	3	1	1	1	2	2	1	1	2	2	1	0	60.84	59
976	2	1	1	1	2	10	1	1	23.2	1.28	14.1602	3	1	1	3	1	1	1	2	1	1	2	2	2	1	0	10	23.2	1.28	14.1602	1	1	3	1	1	1	1	1	1	1	2	2	2	0	62.2	61
977	2	1	1	1	2	10	1	1	25	1.33	14.1331	1	1	1	1	1	1	2	2	2	2	2	2	2	1	0	10	25	1.33	14.1331	1	1	1	1	1	1	1	1	2	2	1	2	1	0	64.6	64.6
978	2	1	1	1	2	10	1	1	45.7	1.49	20.5847	3	3	1	1	2	2	1	1	1	1	2	2	2	1	1	10	45.7	1.49	20.5847	3	1	1	2	2	1	1	1	1	1	2	2	2	1	65.16	65.16
979	2	1	1	1	2	10	1	1	40.7	1.37	21.6847	1	3	3	1	2	2	1	2	2	1	1	2	2	1	1	10	40.7	1.37	21.6847	3	3	2	2	2	1	1	1	1	1	2	2	1	1	65.84	65.84
980	2	1	1	1	2	10	1	1	25.6	1.32	14.6924	2	1	3	3	2	2	1	2	2	1	1	2	2	1	0	10	25.6	1.32	14.6924	1	3	3	2	2	1	1	1	1	1	2	2	2	0	67.54	67.54
981	2	1	1	1	6	14	2	6	44.9	1.59	17.7604	1	1	1	2	1	2	1	1	1	2	1	2	1	2	0	14	44.9	1.59	17.7604	1	1	2	2	2	1	2	1	2	1	2	2	1	0	70.1	70.1
982	2	1	1	1	7	15	2	6	69.9	1.66	25.3665	1	3	3	2	1	2	1	2	2	1	1	2	2	1	1	15	69.9	1.66	25.3665	3	3	1	1	2	1	2	1	1	2	1	2	1	1	78.7	78.7
983	2	1	1	1	5	13	2	6	53.6	1.7	18.5467	1	1	1	3	2	2	1	2	2	1	1	2	2	1	0	13	53.6	1.7	18.5467	1	1	3	2	2	1	2	1	1	1	2	2	1	0	93.98	92
984	2	1	1	1	7	15	2	6	46.4	1.69	16.2459	1	1	1	2	1	3	1	1	1	1	1	2	2	1	0	15	46.4	1.69	16.2459	1	1	2	2	3	1	2	1	1	2	2	2	1	0	68.58	67
985	2	1	1	1	6	14	2	6	53	1.67	19.0039	1	1	2	1	3	1	1	1	1	1	1	2	1	2	0	14	53	1.67	19.0039	1	2	1	3	3	2	2	1	1	1	2	2	1	0	73.66	72
986	2	1	1	1	6	14	2	6	49.9	1.49	22.4765	3	1	1	1	1	2	1	2	1	1	1	2	2	1	0	14	49.9	1.49	22.4765	1	1	1	1	2	1	2	1	1	2	2	2	1	0	93.98	92
987	2	1	1	1	6	14	2	6	49.4	1.71	16.8941	1	1	2	1	2	1	1	2	1	1	1	2	1	2	0	14	49.4	1.71	16.8941	1	2	1	2	1	2	1	1	1	1	2	1	2	0	71.12	71.12
988	2	1	1	1	7	15	2	6	81.1	1.65	29.7888	1	3	3	2	1	2	2	2	2	1	1	2	1	2	1	15	81.1	1.65	29.7888	3	3	1	1	2	1	2	1	1	2	2	2	1	1	86.36	86.36
989	2	1	2	1	7	15	2	6	74.4	1.66	26.9996	1	3	3	1	1	3	1	2	1	1	1	2	2	1	1	15	74.4	1.66	26.9996	3	3	2	2	3	2	2	1	1	2	2	2	2	1	76.2	76.2
990	2	1	2	1	6	14	2	6	41.4	1.6	16.1719	3	1	1	1	1	1	1	2	1	1	1	2	2	2	0	14	41.4	1.6	16.1719	1	1	1	1	1	2	1	1	1	1	2	2	1	0	68.58	68.58
991	2	1	2	1	8	16	2	6	78	1.73	26.0617	1	3	3	1	1	3	1	1	2	1	2	2	2	2	1	16	78	1.73	26.0617	3	3	2	1	3	2	1	1	1	2	2	1	2	1	63.5	63.5
992	2	1	1	1	6	14	2	6	50.9	1.49	22.4765	1	1	1	1	3	1	2	2	1	2	2	2	2	2	0	14	50.9	1.49	22.4765	1	1	1	3	2	1	2	1	2	1	2	2	1	0	66.4	66.4
993	2	1	2	1	6	14	2	6	49.1	1.63	18.4802	1	1	2	1	3	1	1	2	1	1	2	2	2	2	0	14	49.1	1.63	18.4802	1	2	1	3	3	2	2	1	1	1	1	2	1	0	57.26	57.26
994	2	1	2	1	6	14	2	6	41	1.56	16.8475	1	1	2	2	3	2	1	2	1	1	2	2	1	2	0	14	41	1.56	16.8475	1	2	2	3	2	2	2	2	1	2	2	1	1	0	58.68	58.68
995	2	1	1	1	6	14	2	6	44.5	1.64	16.5452	2	1	3	1	1	2	2	2	2	2	2	2	2	2	0	14	44.5	1.64	16.5452	1	3	1	1	2	1	2	2	2	2	1	2	1	0	60.99	60.99
996	2	1	2	1	6	14	2	6	36.5	1.51	16.0081	1	1	1	2	1	3	1	1	1	1	2	2	2	2	0	14	36.5	1.51	16.0081	1	1	2	1	3	1	2	1	1	2	2	1	1	0	61.85	61.85
997	2	1	1	1	5	13	2	6	40.1	1.58	16.0631	2	1	1	1	3	1	1	2	1	2	2	2	1	2	0	13	40.1	1.58	16.0631	1	1	1	3	2	2	2	1	2	1	2	2	2	0	65.9	65.9
998	2	1	2	1	8	16	2	6	37.5	1.62	14.289	1	1	2	1	3	1	1	2	1	1	2	2	1	2	0	16	37.5	1.62	14.289	1	2	1	3	3	2	2	1	1	1	1	1	1	0	67.69	67.69
999	2	1	1	1	7	15	2	6	70.7	1.67	25.3505	1	3	3	1	1	3	1	2	2	1	2	2	1	2	1	15	70.7	1.67	25.3505	3	3	1	1	3	2	1	1	1	2	2	2	1	1	70.04	70.04
1000	2	1	1	1	6	14	2	6	45.3	1.64	16.8427	1	1	2	1	1	1	1	1	2	1	2	2	2	1	0	14	45.3	1.64	16.8427	1	2	1	1	1	1	1	1	1	1	2	2	2	0	72.26	72.26
1001	2	1	2	1	6	14	2	5	61.4	1.54	25.8897	2	2	2	1	2	3	1	2	1	1	1	2	2	1	1	14	36.1	1.55	15.026	1	2	1	2	3	1	1	1	1	1	1	2	2	1	74.33	74.33
1002	2	1	2	1	5	13	2	5	58.7	1.55	24.4329	1	2	3	1	1	3	1	2	1	1	1	1	2	1	1	13	58.7	1.55	24.4329	2	3	1	1	3	1	1	1	1	2	1	2	1	1	55.38	55.38
1003	2	1	2	1	5	13	2	5	53.4	1.52	23.1129	1	2	1	1	1	2	2	2	1	1	1	1	1	1	1	13	53.4	1.52	23.1129	2	1	1	1	2	2	2	2	1	2	2	1	2	1	55.9	55.9
1004	2	1	2	1	5	13	2	5	63.8	1.57	25.8834	2	3	1	1	3	1	1	2	2	2	1	1	2	2	1	13	63.8	1.57	25.8834	3	1	1	3	2	1	1	1	2	1	2	2	2	1	57.9	57.9
1005	2	1	2	1	6	14	2	5	55.8	1.51	24.4726	1	2	1	1	1	1	2	2	2	1	1	1	1	1	1	14	49.6	1.64	18.4414	1	1	1	1	1	1	1	1	1	1	2	2	1	1	57.29	56
1006	2	1	2	1	5	13	2	5	65.7	1.618	25.0962	1	3	1	1	1	2	1	1	1	1	2	1	1	1	1	13	65.7	1.618	25.0962	3	1	1	1	2	2	2	1	1	2	1	2	1	1	60.84	59
1007	2	1	2	1	6	14	2	6	52	1.45	24.7325	2	3	1	3	1	2	1	1	1	2	2	2	1	2	1	14	52	1.45	24.7325	3	1	3	1	2	2	2	2	2	1	1	2	2	1	62.2	61
1008	2	1	2	1	7	15	2	6	53.8	1.46	25.2393	1	2	2	1	3	3	2	2	1	2	2	2	1	2	1	15	53.8	1.46	25.2393	2	2	1	3	3	1	1	1	2	1	2	2	2	1	64.6	64.6
1009	2	1	2	1	8	16	2	6	47.7	1.58	19.1075	1	1	1	3	2	1	2	2	2	2	2	2	2	2	0	16	47.7	1.58	19.1075	1	1	3	2	1	1	1	1	2	1	2	2	1	0	65.16	65.16
1010	2	1	2	1	7	15	2	6	71.3	1.54	30.0641	1	3	1	1	3	3	2	2	1	1	2	2	1	2	1	15	71.3	1.54	30.0641	3	1	1	3	3	1	2	2	1	1	2	2	2	1	65.84	65.84
1011	2	1	2	1	8	16	2	6	48.3	1.585	19.226	1	1	2	1	3	3	1	2	1	2	2	2	1	2	0	16	48.3	1.585	19.226	1	2	1	3	3	2	2	2	2	1	1	2	2	0	67.54	67.54
1012	2	1	2	1	7	15	2	6	60.7	1.52	26.2725	2	3	1	1	1	2	2	1	1	1	2	2	2	2	1	15	60.7	1.52	26.2725	3	1	1	1	2	2	2	1	1	2	2	1	1	1	70.1	70.1
1013	2	1	2	1	8	16	2	7	63.9	1.55	26.5973	1	2	3	1	3	1	2	2	2	2	2	2	2	2	1	16	63.9	1.55	26.5973	2	3	1	3	3	2	2	2	2	1	2	2	1	1	78.7	78.7
1014	2	1	2	1	7	15	2	7	57.7	1.53	24.6486	1	2	3	1	3	1	1	2	1	1	2	2	2	2	1	15	57.7	1.53	24.6486	2	3	1	3	3	2	2	1	1	1	2	2	1	1	93.98	92
1015	2	1	2	1	7	15	2	7	37.4	1.51	16.4028	2	2	1	1	1	1	1	1	1	1	2	2	2	2	1	15	37.4	1.51	16.4028	2	1	1	1	1	2	2	2	1	1	2	1	2	1	68.58	67
1016	2	1	2	1	7	15	2	7	51.5	1.5	22.8889	1	1	2	1	1	2	2	2	2	1	1	2	2	2	0	15	51.5	1.5	22.8889	1	2	1	1	2	2	2	2	1	1	2	2	1	0	73.66	72
1017	2	1	2	1	7	15	2	7	52.9	1.49	23.8278	1	2	2	1	1	2	1	2	2	1	1	2	1	2	1	15	52.9	1.49	23.8278	2	2	1	1	2	1	2	2	1	2	2	1	1	1	93.98	92
1018	2	1	2	1	9	17	2	7	44	1.57	17.8506	1	1	1	1	2	1	1	2	2	1	1	2	2	1	0	17	44	1.57	17.8506	1	1	1	2	1	2	2	2	1	1	1	2	1	0	71.12	71.12
1019	2	1	2	1	8	16	2	7	55	1.45	26.1593	2	2	3	1	2	3	1	2	2	1	1	2	2	1	1	16	55	1.45	26.1593	2	3	1	1	3	2	2	1	1	2	1	2	1	1	86.36	86.36
1020	2	1	2	1	7	15	2	7	60.5	1.56	24.8603	2	2	3	1	2	1	1	2	2	1	1	2	2	1	1	15	60.5	1.56	24.8603	2	3	1	1	1	1	2	1	1	2	2	1	2	1	76.2	76.2
1021	2	1	2	1	7	15	2	7	72.5	1.59	28.6777	1	3	1	1	2	1	2	1	2	1	2	1	2	1	1	15	72.5	1.59	28.6777	3	1	1	2	1	2	1	1	1	1	2	2	1	1	68.58	68.58
1022	2	1	2	1	7	15	2	7	66.3	1.57	26.8976	1	3	3	1	1	2	2	2	2	1	2	1	2	1	1	15	66.3	1.57	26.8976	3	3	1	1	2	1	2	2	1	1	2	2	2	1	63.5	63.5
1023	2	1	2	1	4	12	2	4	27.9	1.4	14.2347	1	1	1	1	1	2	1	1	1	1	2	1	2	1	0	12	27.9	1.4	14.2347	1	1	1	1	2	1	2	2	1	2	2	1	1	0	66.4	66.4
1024	2	1	2	1	5	13	2	4	62.1	1.61	23.9574	1	2	2	2	1	3	1	1	1	1	2	1	2	1	1	13	62.1	1.61	23.9574	2	2	2	1	3	2	2	1	1	2	1	2	2	1	57.26	57.26
1025	2	1	2	1	5	13	2	4	38.5	1.585	15.3251	1	1	2	2	2	1	1	2	1	2	2	1	2	1	0	13	38.5	1.585	15.3251	1	2	2	2	1	2	2	2	2	1	2	2	2	0	58.68	58.68
1026	2	1	2	1	4	12	2	4	45.8	1.41	23.0371	1	2	2	1	1	2	1	2	2	1	2	2	2	1	1	12	45.8	1.41	23.0371	2	2	1	1	2	1	1	1	1	2	1	2	1	1	60.99	60.99
1027	2	1	2	1	4	12	2	4	43.8	1.47	20.2693	1	1	2	1	1	2	1	1	2	1	2	2	2	1	0	12	43.8	1.47	20.2693	1	2	1	1	2	1	2	1	1	1	2	2	1	0	61.85	61.85
1028	2	1	2	1	5	13	2	4	34.9	1.46	16.3727	1	1	2	1	1	3	1	2	2	1	2	2	2	1	0	13	34.9	1.46	16.3727	1	2	1	1	3	2	2	2	1	2	1	2	2	0	65.9	65.9
1029	2	1	2	1	5	13	2	4	51.2	1.465	23.8558	1	3	3	2	3	2	1	1	1	1	2	2	2	1	1	13	51.2	1.465	23.8558	3	3	2	3	2	2	2	2	1	1	2	2	1	1	67.69	67.69
1030	2	1	2	1	3	11	1	4	42.6	1.43	20.8323	1	2	2	1	1	2	1	2	1	1	2	2	2	1	1	11	42.6	1.43	20.8323	2	2	1	1	2	1	2	2	1	1	2	2	1	1	70.04	70.04
1031	2	1	2	1	7	15	2	4	66.3	1.64	24.6505	1	2	2	1	1	3	1	1	2	1	2	2	2	1	1	15	66.3	1.64	24.6505	2	2	1	1	3	1	2	1	1	2	2	1	1	1	72.26	72.26
1032	2	1	2	1	7	15	2	6	60.5	1.56	24.8603	2	2	2	1	2	1	1	2	1	1	2	2	2	1	1	15	60.5	1.56	24.8603	2	2	1	2	1	2	2	1	1	1	2	2	1	1	74.33	74.33
1033	2	1	2	1	7	15	2	4	53.8	1.46	25.2393	1	2	1	1	1	2	1	2	1	2	2	2	2	1	1	15	53.8	1.46	25.2393	2	1	1	2	2	1	1	1	2	2	1	2	1	1	55.38	55.38
1034	2	1	2	1	5	13	2	4	41.7	1.49	18.7829	1	1	2	1	2	2	2	1	2	2	2	2	2	1	0	13	41.7	1.49	18.7829	1	2	1	2	2	2	2	2	2	1	2	2	1	0	55.9	55.9
1035	2	1	2	1	5	13	2	4	39.5	1.51	17.3238	1	1	2	1	2	3	1	2	2	1	2	2	2	1	0	13	39.5	1.51	17.3238	1	2	1	2	3	1	2	1	1	2	2	2	1	0	57.9	57.9
1036	2	1	2	1	2	10	1	3	27.7	1.53	11.8331	3	1	1	3	3	1	1	1	1	1	2	2	2	1	0	10	27.7	1.53	11.8331	1	1	3	3	1	2	1	2	1	1	2	2	1	0	57.29	56
1037	2	1	2	1	5	13	2	6	40.5	1.53	17.301	2	1	1	1	1	1	1	2	1	1	2	2	1	1	0	13	40.5	1.53	17.301	1	1	1	2	1	2	2	2	1	1	2	2	1	0	60.84	59
1038	2	1	2	1	4	12	2	3	33.6	1.49	15.1345	2	1	1	1	3	2	1	1	2	1	2	2	2	2	0	12	33.6	1.49	15.1345	1	1	1	3	2	1	1	1	1	2	1	1	2	0	62.2	61
1039	2	1	2	1	4	12	2	6	45.8	1.41	23.0371	1	2	2	1	1	2	1	2	1	1	2	2	1	1	1	12	45.8	1.41	23.0371	2	2	1	1	2	1	2	2	1	1	2	2	1	1	64.6	64.6
1040	2	1	2	1	4	12	2	3	50.6	1.52	21.901	1	2	1	1	2	1	1	2	2	1	2	2	1	1	1	12	50.6	1.52	21.901	2	1	1	2	1	2	2	2	1	1	2	2	2	1	65.16	65.16
1041	2	1	2	1	6	14	2	6	66.4	1.54	27.998	1	3	3	1	1	3	1	1	2	1	1	2	1	2	1	14	66.4	1.54	27.998	3	3	1	1	3	1	2	1	1	2	2	2	1	1	65.84	65.84
1042	2	1	2	1	3	11	1	3	43.3	1.44	20.8816	1	2	2	1	1	1	1	1	1	1	1	2	2	2	1	11	43.3	1.44	20.8816	2	2	1	1	1	1	1	1	1	2	2	1	1	1	67.54	67.54
1043	2	1	2	1	6	14	2	6	64.2	1.64	23.8697	1	2	1	1	1	1	2	2	2	1	1	2	2	2	1	14	44	1.67	15.7768	1	1	1	2	1	2	2	1	1	2	1	2	1	1	70.1	70.1
1044	2	1	2	1	3	11	1	3	47.4	1.48	21.6399	2	2	1	1	1	3	2	2	2	1	1	1	1	2	1	11	47.4	1.48	21.6399	2	1	1	2	3	1	2	1	1	2	2	2	1	1	78.7	78.7
1045	2	1	2	1	7	15	2	6	71.4	1.63	26.8734	1	3	3	1	1	3	1	1	2	1	1	1	2	2	1	15	71.4	1.63	26.8734	3	3	1	1	3	2	2	1	1	2	2	2	2	1	93.98	92
1046	2	1	2	1	6	14	2	6	61.2	1.59	24.2079	1	3	3	1	1	3	1	2	2	1	1	1	2	1	1	14	61.2	1.59	24.2079	3	3	1	1	3	1	2	1	1	2	2	2	1	1	68.58	67
1047	2	1	2	1	6	14	2	6	67.8	1.49	30.5392	1	3	3	1	1	1	1	2	2	1	1	1	2	1	1	14	67.8	1.49	30.5392	3	3	1	1	1	2	1	1	1	2	2	1	2	1	73.66	72
1048	2	1	2	1	3	11	1	3	43.6	1.45	20.7372	2	2	1	1	1	2	2	2	1	2	1	1	1	2	1	11	43.6	1.45	20.7372	2	1	1	2	2	1	1	1	2	2	1	2	1	1	93.98	92
1049	2	1	2	1	4	12	2	3	50.6	1.52	21.901	1	2	1	1	1	3	2	2	2	1	1	1	1	2	1	12	50.6	1.52	21.901	2	1	1	2	3	2	2	1	1	2	2	2	2	1	71.12	71.12
1050	2	1	2	1	3	11	1	3	46.3	1.36	25.0324	1	3	3	1	3	2	2	2	2	2	1	1	1	2	1	11	46.3	1.36	25.0324	3	3	2	3	2	1	2	2	2	1	1	2	1	1	86.36	86.36
1051	2	1	2	1	3	11	1	3	30.9	1.43	15.1108	1	1	1	1	3	2	1	1	2	1	1	2	1	2	0	11	30.9	1.43	15.1108	1	1	1	3	2	2	1	1	1	2	1	2	1	0	76.2	76.2
1052	2	1	2	1	3	11	1	3	37.8	1.52	16.3608	1	1	1	1	3	1	1	2	2	2	1	2	2	1	0	11	37.8	1.52	16.3608	1	1	1	3	2	1	1	1	2	1	1	1	2	0	68.58	68.58
1053	2	1	2	1	4	12	2	3	46.1	1.45	21.9263	1	2	1	1	3	1	2	2	2	1	1	2	2	1	1	12	46.1	1.45	21.9263	2	1	1	3	1	1	1	1	1	2	2	1	1	1	63.5	63.5
1054	2	1	2	1	4	12	2	3	50.2	1.51	22.0166	1	2	1	1	1	2	2	2	2	1	1	2	2	1	1	12	50.2	1.51	22.0166	2	1	1	1	2	1	1	1	1	2	2	1	1	1	66.4	66.4
1055	2	1	2	1	3	11	1	3	30.9	1.43	15.1108	2	1	1	1	1	3	1	2	2	1	1	2	1	2	0	11	30.9	1.43	15.1108	1	1	1	1	3	1	1	1	1	1	2	2	2	0	57.26	57.26
1056	2	1	2	1	4	12	2	3	58.2	1.57	23.6115	1	2	3	1	2	1	1	1	1	2	1	2	1	2	1	12	58.2	1.57	23.6115	2	3	2	2	1	2	2	1	2	1	1	2	2	1	58.68	58.68
1057	2	1	2	1	3	11	1	3	38.8	1.455	18.3276	1	1	1	1	1	1	1	1	1	1	1	2	1	2	0	11	38.8	1.455	18.3276	1	1	1	1	1	1	2	2	1	1	2	2	2	0	60.99	60.99
1058	2	1	2	1	4	12	2	3	32.4	1.42	16.0682	3	1	3	1	1	2	1	2	2	1	1	2	1	2	0	12	32.4	1.42	16.0682	1	3	2	1	2	1	1	1	1	1	2	2	1	0	61.85	61.85
1059	2	1	2	1	4	12	2	3	57.1	1.57	23.1652	2	2	1	1	2	3	2	2	1	1	1	2	1	2	1	12	57.1	1.57	23.1652	2	1	1	2	3	1	2	2	1	1	2	2	1	1	65.9	65.9
1060	2	1	1	1	3	11	2	1	32.2	1.4	16.4286	1	1	1	1	1	1	2	2	2	1	1	2	2	1	0	11	32.2	1.4	16.4286	1	1	1	1	1	1	2	2	1	1	2	2	2	0	67.69	67.69
1061	2	1	1	1	3	11	1	1	50.9	1.5	22.6222	1	3	3	1	3	2	2	2	2	2	1	2	2	1	1	11	50.9	1.5	22.6222	3	3	2	3	2	2	2	2	2	1	2	2	1	1	70.04	70.04
1062	2	1	1	1	3	11	1	1	69.5	1.6	27.1484	2	3	3	1	3	2	1	2	1	2	1	2	2	1	1	11	69.5	1.6	27.1484	3	3	1	3	2	1	2	2	2	1	1	2	1	1	72.26	72.26
1063	2	1	1	1	4	12	2	1	35.9	1.45	17.0749	2	1	1	1	3	2	1	1	2	1	1	2	2	1	0	12	35.9	1.45	17.0749	1	1	1	3	2	1	2	1	1	2	2	1	1	0	74.33	74.33
1064	2	1	1	1	3	11	1	1	52.7	1.33	29.7925	1	3	3	1	3	2	2	2	2	2	2	2	2	1	1	11	52.7	1.33	29.7925	3	3	1	3	2	2	2	1	2	1	2	2	1	1	55.38	55.38
1065	2	1	1	1	2	10	1	1	34.7	1.31	20.2203	3	2	2	1	2	2	1	2	1	1	2	2	2	1	1	10	34.7	1.31	20.2203	2	2	1	2	2	1	2	2	1	2	2	2	2	1	55.9	55.9
1066	2	1	1	1	3	11	1	1	48.2	1.435	23.4069	2	3	1	1	3	2	1	2	1	1	2	2	2	1	1	11	48.2	1.435	23.4069	3	1	1	3	2	2	2	2	1	2	2	1	1	1	57.9	57.9
1067	2	1	1	1	3	11	1	1	50.9	1.5	22.6222	2	3	3	1	1	1	1	2	1	1	2	2	2	1	1	11	50.9	1.5	22.6222	3	3	1	1	1	2	1	1	1	1	1	1	2	1	57.29	56
1068	2	1	1	1	2	10	1	1	33.7	1.29	19.8906	1	2	3	1	3	2	1	2	2	2	2	2	2	1	1	10	33.7	1.29	19.8906	2	3	1	3	2	2	2	1	2	1	2	2	1	1	60.84	59
1069	2	1	1	1	2	10	1	1	36.8	1.38	18.9036	1	2	1	1	1	2	2	2	1	1	2	2	2	1	1	10	36.8	1.38	18.9036	2	1	1	1	2	2	1	1	1	2	2	2	1	1	62.2	61
1070	2	1	1	2	3	11	1	1	52.7	1.33	29.7925	2	3	2	3	1	2	1	1	1	1	2	2	2	1	1	11	52.7	1.33	29.7925	3	2	3	1	2	1	1	1	1	2	2	1	2	1	64.6	64.6
1071	2	1	1	1	2	10	1	1	39.5	1.42	19.0934	1	2	1	1	1	2	2	2	2	1	2	2	2	1	1	10	39.5	1.42	19.0934	2	1	1	1	2	1	1	1	1	2	2	1	1	1	65.16	65.16
1072	2	1	1	1	2	10	1	1	32.1	1.29	19.8906	2	2	1	1	3	1	1	2	2	1	2	2	2	2	1	10	32.1	1.29	19.8906	2	1	1	3	2	1	2	2	1	2	1	2	1	1	65.84	65.84
1073	2	1	1	1	1	9	1	1	36	1.38	18.9036	2	2	1	1	1	2	2	2	2	1	2	2	2	2	1	9	36	1.38	18.9036	2	1	1	1	2	2	2	2	1	2	2	1	1	1	67.54	67.54
1074	2	1	1	1	3	11	1	2	46	1.45	21.8787	1	3	3	2	1	2	1	2	2	2	1	2	2	2	1	11	46	1.45	25.8092	3	3	2	2	2	1	1	1	2	2	1	2	1	1	70.1	70.1
1075	2	1	1	1	4	12	2	2	46.2	1.48	21.092	1	2	3	1	2	1	1	2	2	1	1	2	2	2	1	12	46.2	1.48	21.092	2	3	1	1	1	1	1	1	1	2	2	1	1	1	78.7	78.7
1076	2	1	1	1	3	11	1	2	40.1	1.41	20.17	1	2	1	1	2	2	1	2	2	1	1	2	2	2	1	11	40.1	1.41	20.17	2	1	1	2	2	2	2	2	1	1	1	1	2	1	93.98	92
1077	2	1	1	1	3	11	1	2	47	1.44	22.6659	1	3	2	1	3	2	1	2	1	1	1	2	2	2	1	11	47	1.44	25.8465	3	2	1	3	2	1	1	2	1	1	2	1	1	1	68.58	67
1078	2	1	1	1	3	11	1	2	41.6	1.36	22.4913	1	3	2	1	1	2	1	2	2	2	1	2	2	2	1	11	41.6	1.36	26.1125	3	2	1	1	2	2	2	2	2	1	2	2	1	1	73.66	72
1079	2	1	1	1	3	11	1	2	62.8	1.54	26.48	1	3	3	1	3	2	1	2	2	2	1	2	2	2	1	11	62.8	1.54	25.84	3	3	1	3	2	1	2	1	2	1	2	2	1	1	93.98	92
1080	2	1	1	1	3	11	1	2	43.7	1.37	23.2831	1	3	1	1	3	1	1	2	2	1	1	2	2	2	1	11	43.7	1.37	25.3505	3	1	1	3	2	1	1	1	1	2	2	1	1	1	71.12	71.12
1081	2	1	1	1	4	12	2	2	38.9	1.6	15.1953	1	1	2	1	3	2	1	2	2	2	1	2	2	2	0	12	38.9	1.6	15.1953	1	2	1	3	2	2	2	1	2	1	2	2	1	0	86.36	86.36
1082	2	1	1	1	3	11	1	2	62.5	1.5	27.7778	1	3	3	1	2	2	1	2	1	2	1	2	2	1	1	11	62.5	1.5	27.7778	3	3	1	1	2	1	2	1	2	1	1	2	1	1	76.2	76.2
1083	2	1	1	1	3	11	1	2	62.7	1.52	27.1382	1	3	2	1	1	1	1	2	1	1	1	2	2	1	1	11	62.7	1.52	27.1382	3	2	1	1	1	1	2	1	1	2	2	1	1	1	68.58	68.58
1084	2	1	1	1	3	11	1	2	41.2	1.34	22.945	2	3	2	1	2	1	2	1	2	1	1	2	2	1	1	11	41.2	1.34	22.945	3	2	1	2	1	2	2	2	1	2	1	2	1	1	63.5	63.5
1085	2	1	1	1	5	13	2	4	43.1	1.69	15.0905	2	1	1	3	3	2	1	2	1	2	1	2	2	1	0	13	43.1	1.69	15.0905	1	1	3	3	2	1	1	1	2	1	1	2	1	0	66.4	66.4
1086	2	1	1	1	5	13	2	4	33.2	1.41	16.6994	1	1	1	3	3	1	1	1	2	1	1	2	2	1	0	13	33.2	1.41	16.6994	1	1	3	3	1	2	2	1	1	1	2	1	2	0	57.26	57.26
1087	2	1	1	1	5	13	2	4	30.6	1.42	15.1756	1	1	1	1	3	3	2	2	2	2	1	2	1	2	0	13	30.6	1.42	15.1756	1	1	1	3	3	2	2	2	2	2	2	1	2	0	58.68	58.68
1088	2	1	1	1	6	14	2	4	40.1	1.54	16.9084	1	1	1	1	1	2	2	2	1	1	1	2	1	2	0	14	40.1	1.54	16.9084	1	1	1	1	2	1	2	2	1	2	2	1	1	0	60.99	60.99
1089	2	1	1	2	5	13	2	4	32	1.45	15.22	2	1	1	1	1	3	1	2	1	2	1	2	1	2	0	13	32	1.45	15.22	1	1	1	1	3	1	2	1	2	1	2	2	2	0	61.85	61.85
1090	2	1	1	1	4	12	2	4	48.2	1.595	18.9464	3	1	3	1	2	2	1	1	1	1	1	2	1	2	0	12	48.2	1.595	18.9464	1	3	1	1	2	2	1	1	1	2	1	2	1	0	65.9	65.9
1091	2	1	1	2	6	14	2	4	51.2	1.53	21.8719	1	1	1	3	1	1	1	1	1	1	1	2	1	2	0	14	51.2	1.53	21.8719	1	1	3	1	1	1	1	1	1	1	2	2	2	0	67.69	67.69
1092	2	1	1	1	6	14	2	4	48.5	1.61	18.7107	2	1	1	3	2	3	1	2	1	1	1	2	1	2	0	14	48.5	1.61	18.7107	1	1	3	2	3	1	2	2	1	2	1	2	2	0	70.04	70.04
1093	2	1	1	1	5	13	2	4	36.2	1.49	16.3056	1	1	1	1	2	1	1	2	1	1	1	2	1	2	0	13	36.2	1.49	16.3056	1	1	1	2	1	2	2	2	1	2	2	1	2	0	72.26	72.26
1094	2	1	1	1	6	14	2	4	44	1.71	15.0474	1	1	1	1	2	2	1	1	1	1	1	2	1	2	0	14	44	1.71	15.0474	1	1	1	2	2	2	2	1	1	1	1	1	2	0	74.33	74.33
1095	2	1	1	1	6	14	2	4	37.6	1.59	14.8728	1	1	1	1	1	2	1	1	1	1	1	2	1	2	0	14	37.6	1.59	14.8728	1	1	1	1	2	1	2	2	1	2	2	1	1	0	55.38	55.38
1096	2	1	1	2	6	14	2	4	52.4	1.75	17.1102	1	1	1	1	1	1	2	2	2	1	1	2	1	2	0	14	52.4	1.75	17.1102	1	1	1	1	1	2	2	2	1	1	2	2	1	0	55.9	55.9
1097	2	1	1	2	6	14	2	4	34.4	1.54	14.505	1	1	2	2	2	1	1	2	2	2	1	2	1	2	0	14	34.4	1.54	14.505	1	2	2	2	1	2	1	2	2	1	2	2	2	0	57.9	57.9
1098	2	1	1	1	6	14	2	4	53.4	1.75	17.1102	1	1	2	1	3	1	1	2	2	1	1	2	1	2	0	14	53.4	1.75	17.1102	1	2	1	3	3	1	2	1	1	2	1	2	1	0	57.29	56
1099	2	1	1	1	6	14	2	4	51.4	1.75	17.1102	1	1	1	3	1	1	1	2	2	2	1	2	1	2	0	14	51.4	1.75	17.1102	1	1	3	1	1	1	2	2	2	1	2	2	2	0	60.84	59
1100	2	1	1	1	5	13	2	4	38	1.455	17.9497	1	1	1	3	1	1	1	1	1	2	1	2	1	2	0	13	38	1.455	17.9497	1	1	3	1	1	1	1	1	2	2	1	2	1	0	62.2	61
1101	2	1	2	1	2	10	1	1	29.4	1.33	16.6205	1	1	1	1	2	3	1	1	2	1	1	2	2	1	0	10	29.4	1.33	16.6205	1	1	1	2	3	2	1	1	1	1	2	2	1	0	64.6	64.6
1102	2	1	2	1	5	13	2	2	43.6	1.41	21.9305	1	2	1	1	2	3	1	1	2	1	1	2	2	1	1	13	43.6	1.41	21.9305	2	1	1	2	3	1	1	1	1	1	2	1	2	1	65.16	65.16
1103	2	1	2	1	2	10	1	1	27.2	1.36	14.7059	1	1	1	1	2	1	2	2	2	1	1	2	2	1	0	10	27.2	1.36	14.7059	1	1	1	2	1	1	1	1	1	2	2	1	2	0	65.84	65.84
1104	2	1	2	1	3	11	1	1	30.4	1.39	15.7342	1	1	1	1	3	1	1	1	1	1	1	2	2	1	0	11	30.4	1.39	15.7342	1	1	1	3	2	1	2	2	1	2	1	2	1	0	67.54	67.54
1105	2	1	2	1	2	10	1	1	45.7	1.46	21.4393	2	2	3	1	3	1	1	2	2	1	1	2	2	1	1	10	45.7	1.46	21.4393	2	3	1	3	3	2	2	2	1	1	2	2	1	1	70.1	70.1
1106	2	1	2	1	2	10	1	1	44.8	1.45	21.308	2	2	3	1	1	2	2	2	2	1	1	2	2	1	1	10	44.8	1.45	21.308	2	3	1	1	2	1	2	2	1	1	2	2	1	1	78.7	78.7
1107	2	1	2	1	3	11	1	2	31.9	1.41	16.0455	1	1	2	1	3	2	1	1	2	2	1	2	2	1	0	11	31.9	1.41	16.0455	1	2	1	3	2	1	2	2	2	1	2	2	1	0	93.98	92
1108	2	1	2	1	2	10	1	1	38.4	1.49	17.2965	2	1	2	1	1	1	2	2	2	1	1	2	2	1	0	10	38.4	1.49	17.2965	1	2	1	1	1	1	1	1	1	2	2	2	1	0	68.58	67
1109	2	1	1	1	2	10	1	1	25.7	1.38	13.4951	2	1	1	1	1	1	1	2	2	1	1	2	2	1	0	10	25.7	1.38	13.4951	1	1	1	1	1	2	2	1	1	1	2	2	1	0	73.66	72
1110	2	1	1	1	2	10	1	1	45.7	1.49	20.5847	1	3	1	1	3	3	1	2	1	1	1	2	2	1	1	10	45.7	1.49	25.8092	3	1	1	3	3	1	2	2	1	2	1	2	2	1	93.98	92
1111	2	1	1	1	2	10	1	1	23.8	1.31	13.8687	2	1	2	1	1	1	1	2	2	1	1	2	2	1	0	10	23.8	1.31	13.8687	1	2	1	1	1	2	1	1	1	1	2	2	2	0	71.12	71.12
1112	2	1	1	1	2	10	1	1	40.7	1.37	21.6847	2	3	2	1	3	2	1	1	1	2	1	2	2	1	1	10	40.7	1.37	25.8465	3	2	1	3	2	1	2	2	2	1	1	2	1	1	86.36	86.36
1113	2	1	1	1	5	13	2	2	32.1	1.4	16.3776	2	1	1	1	3	1	2	2	1	2	1	2	2	1	0	13	32.1	1.4	16.3776	1	1	1	3	2	2	2	2	2	2	1	2	1	0	76.2	76.2
1114	2	1	1	1	1	9	1	1	24.3	1.25	15.552	2	1	2	2	3	1	2	2	1	1	1	2	2	1	0	9	24.3	1.25	15.552	1	2	2	3	1	2	1	1	1	1	2	2	2	0	68.58	68.58
1115	2	1	1	1	2	10	1	1	27.4	1.31	15.9664	3	1	1	1	3	1	1	2	2	1	1	2	2	1	0	10	27.4	1.31	15.9664	1	1	1	3	2	2	1	1	1	2	1	1	2	0	63.5	63.5
1116	2	1	1	1	3	11	1	2	44	1.48	20.0877	1	2	1	2	3	3	1	1	1	1	1	2	2	1	1	11	44	1.48	20.0877	2	1	2	3	3	2	2	2	1	2	1	1	2	1	66.4	66.4
1117	2	1	1	1	1	9	1	1	35.1	1.48	16.0245	1	1	1	1	3	1	1	2	1	2	1	2	2	1	0	9	35.1	1.48	16.0245	1	1	1	3	2	2	2	2	2	1	2	2	1	0	57.26	57.26
1118	2	1	1	1	4	12	2	2	33.7	1.44	16.2519	1	1	1	1	1	3	2	2	2	2	1	2	1	2	0	12	33.7	1.44	16.2519	1	1	1	1	3	1	2	1	2	2	1	2	1	0	58.68	58.68
1119	2	1	1	1	4	12	2	2	26.4	1.43	12.9102	3	1	1	1	1	1	2	2	2	1	1	2	2	1	0	12	26.4	1.43	12.9102	1	1	1	1	1	2	2	2	1	1	2	1	2	0	60.99	60.99
1120	2	1	1	1	3	11	1	2	28.4	1.43	13.8882	1	1	1	1	3	1	2	2	2	2	1	2	2	1	0	11	28.4	1.43	13.8882	1	1	1	3	2	2	2	2	2	1	2	2	1	0	61.85	61.85
1121	2	1	1	1	2	10	1	2	29.6	1.38	15.543	1	1	1	1	3	2	2	1	1	1	1	2	2	1	0	10	29.6	1.38	15.543	1	1	1	3	2	2	1	1	1	2	2	2	1	0	65.9	65.9
1122	2	1	1	1	6	14	2	2	28.3	1.46	13.2764	1	1	3	1	3	3	2	2	2	1	1	2	2	1	0	14	28.3	1.46	13.2764	1	3	2	3	3	1	2	2	1	2	1	2	2	0	67.69	67.69
1123	2	1	2	1	4	12	2	4	50.2	1.51	22.0166	1	2	2	1	3	2	2	2	2	1	2	2	2	1	1	12	50.2	1.51	22.0166	2	2	1	3	2	2	2	2	1	1	1	2	1	1	70.04	70.04
1124	2	1	2	1	4	12	2	4	46.9	1.42	23.2593	1	2	1	1	1	1	1	1	1	1	2	2	2	1	1	12	46.9	1.42	23.2593	2	1	1	2	1	2	1	1	1	1	1	2	1	1	72.26	72.26
1125	2	1	2	1	5	13	2	4	54.1	1.495	24.2055	1	2	1	1	2	1	2	2	2	1	2	2	2	1	1	13	54.1	1.495	24.2055	2	1	1	2	1	2	1	1	1	2	2	1	2	1	74.33	74.33
1126	2	1	2	1	5	13	2	4	36	1.54	15.1796	2	1	2	1	2	1	1	2	2	1	2	2	2	1	0	13	36	1.54	15.1796	1	2	1	2	1	2	2	2	1	1	2	2	1	0	55.38	55.38
1127	2	1	2	1	3	11	1	3	36.4	1.41	18.3089	2	1	3	1	2	3	1	2	2	1	2	2	2	1	0	11	36.4	1.41	18.3089	1	3	2	2	3	1	2	2	1	1	2	2	1	0	55.9	55.9
1128	2	1	2	1	4	12	2	3	24.9	1.39	12.8875	2	1	1	1	1	1	1	2	1	1	2	2	2	1	0	12	24.9	1.39	12.8875	1	1	1	2	1	2	1	1	1	1	1	2	1	0	57.9	57.9
1129	2	1	2	1	3	11	1	3	27.1	1.38	14.2302	2	1	1	1	2	1	1	1	1	1	2	2	2	1	0	11	27.1	1.38	14.2302	1	1	1	2	1	2	2	2	1	1	2	1	2	0	57.29	56
1130	2	1	2	1	4	12	2	3	45.8	1.41	23.0371	2	2	1	1	3	1	1	2	1	2	2	2	2	1	1	12	45.8	1.41	23.0371	2	1	1	3	1	1	1	1	2	1	1	2	1	1	60.84	59
1131	2	1	2	1	3	11	1	3	42.6	1.43	20.8323	1	2	1	1	1	2	2	2	2	2	2	2	2	1	1	11	42.6	1.43	20.8323	2	1	1	2	2	1	1	1	2	2	1	2	1	1	62.2	61
1132	2	1	2	1	4	12	2	3	58.2	1.57	23.6115	3	2	1	1	3	2	1	2	1	2	2	2	2	1	1	12	58.2	1.57	23.6115	2	1	1	3	2	2	2	2	2	2	1	2	2	1	64.6	64.6
1133	2	1	1	1	3	11	1	3	35	1.44	16.8789	1	1	1	1	3	1	1	2	1	1	1	2	2	1	0	11	35	1.44	16.8789	1	1	1	3	2	2	1	1	1	2	1	1	2	0	65.16	65.16
1134	2	1	1	1	3	11	1	3	26.6	1.43	13.008	1	1	1	1	1	1	1	2	2	1	1	2	2	1	0	11	26.6	1.43	13.008	1	1	1	2	1	2	1	1	1	1	1	2	1	0	65.84	65.84
1135	2	1	1	1	4	12	2	3	30	1.38	15.753	1	1	1	1	3	2	2	1	1	1	1	2	2	1	0	12	30	1.38	15.753	1	1	1	3	2	1	2	1	1	2	1	2	1	0	67.54	67.54
1136	2	1	1	1	7	15	2	4	52	1.7	17.9931	2	1	2	1	1	1	2	2	1	1	1	2	2	1	0	15	52	1.7	17.9931	1	2	1	1	1	2	1	2	1	1	2	2	1	0	70.1	70.1
1137	2	1	1	1	7	15	2	4	60.2	1.58	24.1147	2	2	2	1	2	2	2	2	2	1	1	2	2	1	1	15	60.2	1.58	24.1147	2	2	1	2	2	1	1	1	1	2	1	2	1	1	78.7	78.7
1138	2	1	1	1	7	15	2	4	31.6	1.46	14.8245	1	1	1	1	1	2	1	2	1	1	1	2	2	1	0	15	31.6	1.46	14.8245	1	1	1	2	2	1	1	1	1	2	2	1	1	0	93.98	92
1139	2	1	1	1	6	14	2	4	34.3	1.61	13.2325	1	1	2	1	1	1	1	2	1	1	1	2	2	1	0	14	34.3	1.61	13.2325	1	2	1	1	1	1	1	1	1	1	2	2	1	0	68.58	67
1140	2	1	1	1	3	11	1	4	24.4	1.36	13.192	2	1	1	1	1	1	1	2	2	1	1	2	2	1	0	11	24.4	1.36	13.192	1	1	1	2	1	1	1	1	1	1	2	2	2	0	73.66	72
1141	2	1	2	1	7	15	2	5	43	1.45	20.4518	2	1	1	1	3	1	1	2	1	1	1	2	2	1	0	15	43	1.45	20.4518	1	1	1	3	2	2	2	2	1	1	1	2	1	0	93.98	92
1142	2	1	2	1	6	14	2	5	55.8	1.51	24.4726	1	2	1	1	3	1	1	2	2	2	1	2	1	2	1	14	31.9	1.44	15.3839	1	1	1	3	2	2	2	1	2	2	1	2	2	1	71.12	71.12
1143	2	1	2	1	6	14	2	5	58.7	1.52	25.4069	1	2	2	1	3	3	2	2	2	2	1	2	1	2	1	14	58.7	1.52	25.4069	2	2	1	3	3	1	1	1	2	1	1	2	2	1	86.36	86.36
1144	2	1	2	1	7	15	2	5	57	1.6	22.2656	1	1	1	1	3	3	1	1	1	2	1	2	2	1	0	15	57	1.6	22.2656	1	1	1	3	3	1	1	1	2	2	1	2	1	0	76.2	76.2
1145	2	1	2	1	5	13	2	5	53.2	1.505	23.4876	1	2	1	1	2	3	1	2	2	1	1	2	2	1	1	13	53.2	1.505	23.4876	2	1	1	2	3	2	1	1	1	1	2	2	2	1	68.58	68.58
1146	2	1	2	1	5	13	2	5	34	1.54	14.3363	2	1	1	1	1	3	1	2	2	1	1	2	2	1	0	13	34	1.54	14.3363	1	1	1	1	3	2	2	2	1	1	1	2	1	0	63.5	63.5
1147	2	1	2	1	5	13	2	4	56.8	1.59	22.4675	1	2	3	1	3	3	1	2	1	1	1	2	1	2	1	13	56.8	1.59	22.4675	2	3	2	3	3	2	2	2	1	1	2	2	1	1	66.4	66.4
1148	2	1	2	1	7	15	2	5	43	1.49	19.3685	1	1	2	1	2	1	1	2	2	2	1	2	1	2	0	15	43	1.49	19.3685	1	2	1	2	1	2	2	1	2	1	2	2	1	0	57.26	57.26
1149	2	1	2	1	8	16	2	5	55.3	1.48	25.2465	1	2	3	1	2	2	1	2	2	1	1	2	1	2	1	16	55.3	1.48	25.2465	2	3	2	2	2	1	2	2	1	1	2	2	2	1	58.68	58.68
1150	2	1	2	1	7	15	2	5	58	1.62	22.1003	2	1	1	1	1	3	2	1	2	1	1	2	1	2	0	15	58	1.62	22.1003	1	1	1	1	3	1	1	1	1	2	1	2	1	0	60.99	60.99
1151	2	1	2	1	5	13	2	5	61.9	1.6	24.1797	1	2	1	1	1	3	1	1	2	1	1	2	2	1	1	13	61.9	1.6	24.1797	2	1	1	1	3	2	2	2	1	1	1	2	1	1	61.85	61.85
1152	2	1	1	1	6	14	2	5	46	1.72	15.5489	1	1	1	1	1	1	1	2	2	1	1	2	2	1	0	14	46	1.72	15.5489	1	1	1	1	1	2	2	2	1	1	2	1	2	0	65.9	65.9
1153	2	1	1	1	8	16	2	5	50	1.7	17.301	1	1	2	3	1	2	1	2	1	1	1	2	2	1	0	16	50	1.7	17.301	1	2	3	1	2	1	1	1	1	2	2	1	2	0	67.69	67.69
1154	2	1	1	1	7	15	2	5	44	1.62	16.7657	1	1	2	1	1	1	1	1	1	1	1	2	2	1	0	15	44	1.62	16.7657	1	2	1	1	1	1	2	2	1	2	1	2	1	0	70.04	70.04
1155	2	1	1	1	9	17	2	5	34	1.55	14.1519	2	1	2	1	1	3	2	2	2	2	1	2	2	1	0	17	34	1.55	14.1519	1	2	1	1	3	1	2	2	2	2	1	2	2	0	72.26	72.26
1156	2	1	1	1	6	14	2	5	41	1.67	14.7011	2	1	1	1	1	3	1	1	1	1	1	2	2	1	0	14	41	1.67	14.7011	1	1	1	1	3	1	1	1	1	2	1	2	1	0	74.33	74.33
1157	2	1	1	1	6	14	2	5	48	1.54	20.2395	1	1	1	1	3	3	2	2	2	2	1	2	2	1	0	14	48	1.54	20.2395	1	1	1	3	3	1	2	1	2	2	2	1	1	0	55.38	55.38
1158	2	1	1	1	6	14	2	5	57	1.6	22.2656	1	1	1	1	3	3	2	2	2	1	1	2	2	1	0	14	57	1.6	22.2656	1	1	1	3	3	1	1	1	1	2	2	1	2	0	55.9	55.9
1159	2	1	1	1	8	16	2	5	44	1.6	17.1875	1	1	1	1	1	2	2	2	2	1	1	1	2	1	0	16	44	1.6	17.1875	1	1	1	1	2	1	1	1	1	2	2	1	1	0	57.9	57.9
1160	2	1	2	1	5	13	2	3	64	1.63	24.0882	1	2	3	1	1	2	1	1	1	1	1	1	2	1	1	13	64	1.63	24.0882	2	3	1	1	2	2	2	1	1	2	2	1	1	1	57.29	56
1161	2	1	2	1	3	11	1	3	48.5	1.44	23.3893	1	3	2	1	3	1	1	1	1	1	1	1	2	1	1	11	48.5	1.44	26.1125	3	2	1	3	3	1	2	1	1	1	2	2	1	1	60.84	59
1162	2	1	2	1	4	12	2	3	57.1	1.57	23.1652	1	2	1	1	1	1	1	1	1	1	1	1	2	1	1	12	57.1	1.57	23.1652	2	1	1	1	1	2	2	1	1	1	2	2	1	1	62.2	61
1163	2	1	2	1	3	11	1	3	43.3	1.44	20.8816	2	2	1	1	1	2	1	1	1	1	1	2	2	1	1	11	43.3	1.44	20.8816	2	1	1	1	2	2	2	1	1	2	2	1	1	1	64.6	64.6
1164	2	1	2	1	3	11	1	3	47.4	1.48	21.6399	1	2	1	1	1	3	1	1	2	1	1	2	2	1	1	11	47.4	1.48	21.6399	2	1	1	1	3	1	1	1	1	2	1	2	1	1	65.16	65.16
1165	2	1	2	1	6	14	2	3	52.9	1.49	23.8278	1	2	1	1	2	3	2	2	2	1	1	2	2	1	1	14	52.9	1.49	23.8278	2	1	1	2	3	2	2	2	1	2	1	2	2	1	65.84	65.84
1166	2	1	2	1	5	13	2	3	38.7	1.63	14.5658	2	1	1	1	1	3	1	2	1	1	1	2	2	1	0	13	38.7	1.63	14.5658	1	1	1	1	3	1	1	1	1	2	1	2	1	0	67.54	67.54
1167	2	1	2	1	4	12	2	3	30.7	1.47	14.207	1	1	1	1	1	3	2	2	2	1	1	2	2	1	0	12	30.7	1.47	14.207	1	1	1	1	3	1	2	2	1	2	1	2	1	0	70.1	70.1
1168	2	1	2	1	3	11	1	3	30.7	1.46	14.4023	1	1	1	1	1	1	2	2	2	1	1	2	2	1	0	11	30.7	1.46	14.4023	1	1	1	1	1	1	2	2	1	1	2	2	2	0	78.7	78.7
1169	2	1	2	1	4	12	2	3	26.7	1.43	13.0569	2	1	3	1	3	1	1	2	1	1	1	2	2	1	0	12	26.7	1.43	13.0569	1	3	1	3	3	2	2	1	1	1	2	2	1	0	93.98	92
1170	2	1	2	1	5	13	2	3	33.3	1.55	13.8606	1	1	1	1	2	1	1	2	2	1	1	2	2	1	0	13	33.3	1.55	13.8606	1	1	1	2	1	2	2	2	1	1	2	2	2	0	68.58	67
1171	2	1	1	1	4	12	2	3	27.6	1.46	12.948	1	1	2	1	1	2	2	2	2	1	1	2	2	1	0	12	27.6	1.46	12.948	1	2	1	1	2	1	1	1	1	1	2	1	1	0	73.66	72
1172	2	1	1	2	4	12	2	3	32.4	1.42	16.0682	2	1	1	1	1	1	2	1	1	1	1	2	2	1	0	12	32.4	1.42	16.0682	1	1	1	1	1	1	1	1	1	2	1	2	1	0	93.98	92
1173	2	1	1	1	4	12	2	3	54.1	1.59	21.3995	1	2	3	1	1	1	2	2	2	1	1	2	2	1	1	12	54.1	1.59	21.3995	2	3	1	1	1	2	2	1	1	1	2	2	2	1	71.12	71.12
1174	2	1	1	1	3	11	1	3	32.6	1.43	15.9421	1	1	1	1	1	1	1	1	2	1	1	2	2	1	0	11	32.6	1.43	15.9421	1	1	1	1	1	1	1	1	1	2	1	2	1	0	86.36	86.36
1175	2	1	1	1	4	12	2	3	35.9	1.45	17.0749	2	1	2	1	1	1	1	2	1	1	1	2	2	1	0	12	35.9	1.45	17.0749	1	2	1	1	1	1	2	1	1	2	2	1	1	0	76.2	76.2
1176	2	1	1	1	6	14	2	3	36.8	1.5	16.3556	1	1	1	1	1	3	1	1	2	1	1	2	2	1	0	14	36.8	1.5	16.3556	1	1	1	1	3	2	2	1	1	2	2	1	2	0	68.58	68.58
1177	2	1	1	1	4	12	2	3	35.4	1.49	15.9452	1	1	1	1	1	1	1	2	1	1	1	2	2	1	0	12	35.4	1.49	15.9452	1	1	1	1	1	1	1	2	1	2	1	2	1	0	63.5	63.5
1178	2	1	1	1	4	12	2	3	47.9	1.49	21.5756	1	2	2	1	1	1	1	1	2	1	1	2	2	1	1	12	47.9	1.49	21.5756	2	2	1	1	1	1	2	2	1	2	1	1	1	1	66.4	66.4
1179	2	1	1	2	5	13	2	3	27.4	1.46	12.8542	1	1	1	1	1	1	1	1	2	1	1	2	2	1	0	13	27.4	1.46	12.8542	1	1	1	1	1	1	1	2	1	2	1	2	2	0	57.26	57.26
1180	2	1	1	1	4	12	2	3	38.9	1.6	15.1953	1	1	3	1	1	3	1	2	1	1	1	2	2	1	0	12	38.9	1.6	15.1953	1	3	1	1	3	1	2	1	1	2	1	2	2	0	58.68	58.68
1181	2	1	1	1	3	11	1	3	26.4	1.36	14.2734	1	1	1	1	1	1	2	2	2	1	1	2	2	1	0	11	26.4	1.36	14.2734	1	1	1	1	1	2	2	2	1	1	2	1	2	0	60.99	60.99
1182	2	1	1	1	6	14	2	4	42.8	1.62	16.3085	1	1	1	1	1	1	1	2	1	1	1	2	2	1	0	14	42.8	1.62	16.3085	1	1	1	2	1	2	1	1	1	1	2	2	2	0	61.85	61.85
1183	2	1	1	1	5	13	2	4	33.8	1.51	14.8239	2	1	2	1	2	2	1	2	2	1	1	2	2	1	0	13	33.8	1.51	14.8239	1	2	1	2	2	2	2	2	1	2	2	1	1	0	65.9	65.9
1184	2	1	1	1	7	15	2	4	37.8	1.5	16.8	1	1	1	1	1	2	1	1	2	2	1	2	2	1	0	15	37.8	1.5	16.8	1	1	1	2	2	2	2	2	2	2	1	2	1	0	67.69	67.69
1185	2	1	1	1	9	17	2	4	37.3	1.54	15.7278	1	1	1	1	2	3	1	2	2	2	1	2	2	1	0	17	37.3	1.54	15.7278	1	1	1	2	3	1	2	1	2	2	2	1	1	0	70.04	70.04
1186	2	1	1	1	6	14	2	4	42.7	1.52	18.4816	1	1	1	1	3	1	2	2	2	1	1	2	2	1	0	14	42.7	1.52	18.4816	1	1	1	3	2	2	2	2	1	2	1	2	2	0	72.26	72.26
1187	2	1	2	1	6	14	2	4	49.2	1.6	19.2187	2	1	2	1	3	1	1	2	1	1	1	2	2	1	0	14	49.2	1.6	19.2187	1	2	1	3	3	2	2	2	1	2	2	1	1	0	74.33	74.33
1188	2	1	2	1	4	12	2	4	51.1	1.53	21.8292	1	2	1	1	1	1	1	2	2	1	1	2	2	1	1	12	51.1	1.53	21.8292	2	1	1	2	1	2	2	2	1	1	1	2	1	1	55.38	55.38
1189	2	1	2	1	5	13	2	4	55.3	1.5	24.5778	2	2	2	1	3	3	1	2	1	2	1	2	2	1	1	13	55.3	1.5	24.5778	2	2	1	3	3	1	1	1	2	1	2	2	1	1	55.9	55.9
1190	2	1	2	1	5	13	2	4	53.9	1.52	23.3293	1	2	3	1	1	2	1	2	1	1	1	2	2	1	1	13	53.9	1.52	23.3293	2	3	1	1	2	1	1	1	1	2	1	2	1	1	57.9	57.9
1191	2	1	2	1	6	14	2	4	33.2	1.51	14.5608	2	1	1	1	1	3	1	2	1	1	1	2	2	1	0	14	33.2	1.51	14.5608	1	1	1	2	3	1	1	1	1	2	1	2	2	0	57.29	56
1192	2	1	2	1	4	12	2	4	56.1	1.52	24.2815	1	3	1	1	3	1	1	1	1	2	1	2	2	1	1	12	56.1	1.52	25.84	3	1	1	3	2	2	2	2	2	1	2	2	2	1	60.84	59
1193	2	1	2	1	5	13	2	4	51.3	1.52	22.2039	1	2	2	1	3	3	1	2	2	2	1	2	2	1	1	13	51.3	1.52	22.2039	2	2	1	3	3	1	1	2	2	1	2	2	1	1	62.2	61
1194	2	1	2	2	6	14	2	4	38	1.53	16.2331	2	1	2	1	3	1	1	1	2	1	1	1	2	1	0	14	38	1.53	16.2331	1	2	1	3	3	1	2	1	1	1	2	1	1	0	64.6	64.6
1195	2	1	2	1	6	14	2	4	39.6	1.51	17.3677	2	1	1	1	3	1	1	2	1	1	1	1	2	1	0	14	39.6	1.51	17.3677	1	1	1	3	2	2	2	2	1	1	2	1	2	0	65.16	65.16
1196	2	1	2	1	7	15	2	4	63	1.51	27.6304	2	3	1	1	1	2	1	2	1	2	1	1	2	1	1	15	63	1.51	27.6304	3	1	1	2	2	1	1	1	2	2	1	2	1	1	65.84	65.84
1197	2	1	2	1	7	15	2	6	40.4	1.5	17.9556	2	1	1	1	1	1	1	1	1	2	1	1	2	1	0	15	40.4	1.5	17.9556	1	1	1	2	1	1	2	1	2	1	2	2	1	0	67.54	67.54
1198	2	1	2	1	6	14	2	6	44.8	1.5	19.9111	1	1	1	1	3	1	1	2	2	1	1	1	2	1	0	14	44.8	1.5	19.9111	1	1	1	3	2	2	2	1	1	2	1	2	1	0	70.1	70.1
1199	2	1	2	2	8	16	2	6	55.8	1.48	25.4748	1	2	3	1	1	2	1	1	2	1	1	2	2	1	1	16	55.8	1.48	25.4748	2	3	1	1	2	1	2	2	1	1	2	2	2	1	78.7	78.7
1200	2	1	1	1	9	17	2	6	82.1	1.72	27.7515	1	2	1	2	1	2	2	2	1	1	1	2	2	1	1	17	82.1	1.72	27.7515	2	1	2	1	2	1	2	1	1	2	1	2	1	1	93.98	92
